# Supplementary material for: Comprehensive analysis of differential long non-coding RNA and messenger RNA expression in cholelithiasis using high-throughput sequencing and bioinformatics
Source: Front Genet. 2024 May 14;15:1375019. doi: 10.3389/fgene.2024.1375019 (PMC11130440; doi:10.3389/fgene.2024.1375019)
Supplement: Supplementary file 1 [file Table2.XLSX]

## Sheet: Table S1
TableS1 304 DElncRNAs in gallstone samples
Gene	logFC	AveExpr	t	P.Value	adj.P.Val	B
RP11-875O11.3	-1.5862	0.793098	-13.9535	1.02e-06	0.0127276	4.12616
RP1-27K12.2	-4.43065	2.47136	-10.5079	8.09e-06	0.045892	3.11646
AC114812.8	-2.13036	1.24936	-10.0688	1.1e-05	0.045892	2.9409
PCAT18	-1.17503	0.761048	-9.30304	1.94e-05	0.0514936	2.60058
RP11-96L14.9	-2.30942	1.46549	-8.9917	2.46e-05	0.0514936	2.44847
RP11-1140I5.2	-1.49443	1.08199	-8.98839	2.47e-05	0.0514936	2.4468
RP11-469A15.2	-2.04395	2.66017	-8.32179	4.24e-05	0.0653288	2.09085
LINC01564	-4.08832	2.4596	-8.31955	4.25e-05	0.0653288	2.08958
LMO7DN-IT1	1.09428	0.603204	8.20012	4.7e-05	0.0653288	2.02111
MIR122HG	-1.69644	0.95872	-8.03842	5.4e-05	0.0675139	1.92601
RP11-131L23.2	2.0615	2.03316	7.58076	8.08e-05	0.0846245	1.64109
WWTR1-IT1	1.10205	3.11469	7.51919	8.54e-05	0.0846245	1.60089
TCF4-AS1	1.62416	2.55368	7.48782	8.79e-05	0.0846245	1.58025
LINC02159	-3.11176	1.95374	-7.28855	0.000105641	0.088133	1.44623
RP11-21L23.4	-1.9772	1.21891	-7.13156	0.000122433	0.0957577	1.33714
CACNA2D3-AS1	-1.68177	1.53484	-6.41053	0.000249245	0.180411	0.793433
RP11-723G8.1	-2.58313	2.07306	-6.26163	0.000290753	0.180411	0.671878
SLC6A1-AS1	1.62689	0.867716	6.23262	0.000299703	0.180411	0.647805
LINC02561	-1.73761	1.28181	-6.21334	0.000305822	0.180411	0.631729
RP11-689B22.2	1.1177	1.75512	6.13913	0.000330689	0.180411	0.569346
RP11-720L8.1	-2.67482	2.03265	-6.13657	0.000331584	0.180411	0.567183
RP11-499O7.7	-2.02454	1.48938	-5.905	0.00042506	0.198904	0.366877
CTD-2560E9.5	-1.35613	1.30942	-5.87684	0.000438294	0.198904	0.341934
LINC02306	-1.149	0.595435	-5.86282	0.000445048	0.198904	0.329475
RP11-223C24.2	-1.03122	1.50663	-5.71683	0.000522685	0.222302	0.197776
RP11-799O21.3	-1.74251	0.871253	-5.66996	0.000550692	0.222302	0.154757
RP11-435O5.7	-1.22852	1.17131	-5.52703	0.000646869	0.252966	0.0212885
RP11-25K24.3	-1.36946	0.946482	-5.43354	0.000719743	0.256608	-0.0678807
RP11-67L3.2	-1.25027	0.827223	-5.28634	0.00085351	0.256608	-0.211319
RP11-799O21.2	-1.37222	1.6552	-5.25727	0.000883041	0.256608	-0.240092
PTPRT-AS1	-1.50633	1.42363	-5.25058	0.000890001	0.256608	-0.24674
LINC01821	-2.09551	1.49785	-5.24251	0.000898464	0.256608	-0.254757
RP11-227H15.5	-1.19669	1.21915	-5.23867	0.000902524	0.256608	-0.258578
CTB-92J24.2	-1.50657	1.6912	-5.23206	0.000909563	0.256608	-0.265164
AC011196.3	-1.86413	1.59626	-5.23048	0.000911253	0.256608	-0.266737
RP11-221G19.1	1.5601	3.20433	5.13987	0.00101428	0.257671	-0.357808
LINC02101	-1.37288	1.21436	-5.11709	0.00104215	0.257671	-0.380928
NAV2-AS2	1.01635	0.780687	4.94573	0.00128087	0.274764	-0.557817
RP5-1198O20.4	1.4556	0.926359	4.91076	0.00133662	0.274764	-0.594563
RP11-32I2.2	-1.48396	1.4708	-4.89781	0.00135793	0.274764	-0.608225
RP11-1072A3.4	1.25344	1.10757	4.88241	0.00138378	0.274764	-0.624519
CTC-305H11.1	-2.04793	1.76954	-4.87631	0.00139416	0.274764	-0.630981
LINC01010	-2.22317	1.52288	-4.87472	0.00139687	0.274764	-0.632665
RP13-497K6.1	-1.25566	1.56118	-4.80968	0.00151328	0.282644	-0.70202
RP11-345N11.1	-1.64888	1.16317	-4.6973	0.00174025	0.29988	-0.82367
LINC02461	1.03504	0.51752	4.66612	0.00180963	0.29988	-0.857825
LINC01889	-1.77208	1.99271	-4.66006	0.00182347	0.29988	-0.864484
VCAN-AS1	2.23031	1.36723	4.65322	0.00183922	0.29988	-0.872008
THBS1-AS1	2.36735	5.7404	4.64894	0.00184917	0.29988	-0.876726
RP11-708L7.6	1.06644	1.10974	4.61694	0.00192532	0.29988	-0.912068
LINC01031	-1.09118	0.984515	-4.61583	0.001928	0.29988	-0.91329
RP11-525K10.2	-2.63806	2.43645	-4.60578	0.00195268	0.29988	-0.924439
RP11-327L9.1	-1.11928	0.559639	-4.60564	0.00195302	0.29988	-0.924594
LMO7DN	1.06412	0.66921	4.53671	0.00213171	0.301921	-1.00149
LINC01943	1.74478	2.7126	4.52965	0.00215099	0.301921	-1.00942
CTC-529G1.1	-1.54621	1.26718	-4.51727	0.0021853	0.301921	-1.02335
MANCR	-1.48268	1.47892	-4.51491	0.0021919	0.301921	-1.026
RP11-59H7.4	1.0131	0.824293	4.51361	0.00219552	0.301921	-1.02746
RP11-831H9.3	1.09702	1.24033	4.45711	0.00236058	0.309384	-1.09139
RP11-188D8.1	-1.03349	1.5159	-4.4529	0.00237341	0.309384	-1.09618
THBS1-IT1	2.51082	6.2277	4.42207	0.00246969	0.313988	-1.13132
RP1-240K6.3	-1.45518	1.58343	-4.37835	0.00261359	0.313988	-1.18146
AC079779.4	-1.73477	2.30322	-4.35588	0.00269111	0.313988	-1.20738
RP4-621F18.2	1.38363	3.49472	4.34322	0.00273587	0.313988	-1.22202
LINC02608	-1.03209	0.621798	-4.32875	0.00278801	0.313988	-1.23878
RP11-445P17.9	-1.49833	1.42074	-4.32728	0.00279339	0.313988	-1.24049
RP11-226B15.1	-1.94665	1.84861	-4.32381	0.00280607	0.313988	-1.24451
RP11-546M8.2	-1.34042	1.27471	-4.32111	0.00281597	0.313988	-1.24764
LINC00707	-2.54461	3.29905	-4.31893	0.00282401	0.313988	-1.25018
AP000331.1	1.23383	3.20613	4.31589	0.00283528	0.313988	-1.25371
DRAIC	-1.34432	1.71159	-4.2901	0.00293271	0.320963	-1.28376
RP11-717A5.3	-1.13059	0.831447	-4.28573	0.00294955	0.320963	-1.28885
LINC00706	-2.07838	2.6867	-4.25011	0.00309103	0.328169	-1.33057
CA3-AS1	-1.14594	2.16189	-4.23166	0.00316716	0.328169	-1.35226
RP11-56O18.2	-2.2196	2.36858	-4.2306	0.00317161	0.328169	-1.35351
LINC02821	-1.47971	1.11078	-4.2263	0.00318968	0.328169	-1.35858
AC012360.6	1.06617	4.2429	4.21784	0.00322557	0.328169	-1.36856
AC068580.6	-1.02784	1.68038	-4.20808	0.00326749	0.329753	-1.38008
RP11-525K10.1	-1.60055	0.994852	-4.15927	0.00348622	0.336833	-1.43798
AGAP2-AS1	1.08562	1.80254	4.14637	0.00354667	0.336833	-1.45336
RP11-963H4.5	-1.05436	0.765934	-4.14415	0.00355717	0.336833	-1.45601
RP11-701B16.2	-1.03417	0.517083	-4.11638	0.00369161	0.342198	-1.48922
RP11-483P21.2	1.22255	0.996633	4.08484	0.00385093	0.345914	-1.5271
ROR1-AS1	1.19086	2.66253	4.06959	0.00393066	0.345914	-1.54549
CTBP1-DT	1.76266	2.83648	4.06751	0.00394166	0.345914	-1.54799
CH507-513H4.5	-1.29278	4.92344	-4.06185	0.00397182	0.345914	-1.55484
LIVAR	-1.3797	1.10679	-4.0615	0.00397365	0.345914	-1.55525
RP1-140K8.5	-1.78149	2.32857	-4.05703	0.00399764	0.345914	-1.56066
RP11-297I23.1	-1.61577	1.99137	-4.05433	0.00401223	0.345914	-1.56393
LINC02220	-1.65296	1.16546	-4.04992	0.0040361	0.345914	-1.56925
AC005160.3	2.11507	1.54615	4.0349	0.00411869	0.345914	-1.58745
RP1-287H17.1	-2.70146	1.72062	-4.02805	0.00415697	0.345914	-1.59577
CH507-513H4.6	-1.28408	5.82381	-4.02293	0.00418582	0.345914	-1.60198
CH507-513H4.4	-1.29715	5.86031	-4.02015	0.00420161	0.345914	-1.60537
LUCAT1	-1.30101	3.00409	-3.96509	0.00452729	0.356284	-1.67256
LINC01493	-1.27832	0.74679	-3.95718	0.00457628	0.356284	-1.68226
LINC01587	-1.70785	2.6088	-3.88366	0.00505996	0.376805	-1.77291
RP11-525K10.3	-2.96115	3.00566	-3.8824	0.00506874	0.376805	-1.77448
LINC02542	-1.06053	2.46046	-3.87795	0.00509977	0.376805	-1.77999
RP11-98G13.1	-2.8295	4.13333	-3.87002	0.00515562	0.377295	-1.78983
RP11-436M15.3	1.29238	0.995392	3.84762	0.00531698	0.386842	-1.8177
RP11-171I2.1	-1.74976	2.83186	-3.8306	0.00544319	0.391472	-1.83892
RP11-332K15.1	-1.02595	0.819431	-3.80905	0.00560767	0.393687	-1.86586
CH507-513H4.3	-1.31326	7.22402	-3.80739	0.00562057	0.393687	-1.86795
RP11-297L17.2	-1.19646	1.1488	-3.7997	0.00568068	0.393687	-1.87758
RP11-54O7.17	1.25841	1.90758	3.79054	0.00575315	0.393687	-1.88906
RP11-279O9.4	1.65769	2.58773	3.78853	0.00576925	0.393687	-1.8916
RP11-545A16.1	-1.35172	1.25301	-3.7822	0.00582005	0.393687	-1.89954
RP11-522B15.7	-1.84586	4.05961	-3.735	0.00621477	0.402321	-1.95905
CT69	-2.08678	1.6496	-3.73241	0.00623722	0.402321	-1.96232
CYTOR	1.22075	5.18801	3.72071	0.00633987	0.402321	-1.97714
XXyac-YX65C7_A.2	2.01398	2.94794	3.7186	0.00635859	0.402321	-1.97981
TENM3-AS1	1.05247	0.784895	3.71736	0.00636962	0.402321	-1.98139
RMST	-1.80703	3.02452	-3.7142	0.00639779	0.402321	-1.9854
DENND5B-AS1	-1.7154	1.53071	-3.70715	0.00646105	0.404268	-1.99433
RP11-875O11.5	-1.02349	1.02487	-3.6696	0.00680991	0.417741	-2.04211
CTD-2104P17.2	-2.11877	2.89173	-3.63649	0.00713423	0.432531	-2.08443
HECW1-IT1	2.62828	1.64296	3.62359	0.00726506	0.432531	-2.10097
ERBIN-DT	-1.07944	2.01749	-3.62261	0.00727508	0.432531	-2.10222
RP3-333A15.1	1.18758	2.00387	3.61014	0.00740413	0.432531	-2.11823
ITPRIP-AS1	1.35435	2.21858	3.60144	0.00749563	0.432531	-2.12941
CTD-2240J17.4	1.25482	0.778355	3.60105	0.00749975	0.432531	-2.12991
RP11-510M2.5	-2.24382	5.29005	-3.58905	0.00762808	0.435217	-2.14537
RP11-19D2.1	-1.42088	2.13244	-3.58763	0.00764345	0.435217	-2.1472
CTA-31J9.2	-2.45614	1.22807	-3.57987	0.00772781	0.435217	-2.1572
LINP1	-2.74793	4.12101	-3.57783	0.0077502	0.435217	-2.15984
RP4-724E13.2	-1.4641	1.62936	-3.57282	0.00780533	0.435217	-2.1663
RP3-340B19.7	-1.54	3.17451	-3.57182	0.00781639	0.435217	-2.16759
COL1A2-AS1	1.61554	1.96275	3.56948	0.00784232	0.435217	-2.17061
AC007131.2	-1.24099	0.894211	-3.5679	0.00785993	0.435217	-2.17265
RP11-445P17.3	-1.2101	1.09478	-3.55198	0.00803946	0.437543	-2.19324
LINC01013	1.65487	1.9355	3.54995	0.0080626	0.437543	-2.19586
LINC02412	1.21747	0.978594	3.5395	0.00818319	0.437543	-2.2094
AC004692.4	3.17994	1.90807	3.53815	0.00819892	0.437543	-2.21115
CACNA1C-AS4	1.1633	2.69573	3.53729	0.0082089	0.437543	-2.21226
ERVE-1	-1.06197	1.38786	-3.53004	0.00829405	0.43794	-2.22167
IGBP1-AS2	-1.11108	0.874251	-3.52081	0.00840363	0.440013	-2.23365
RP11-167J8.5	-1.33269	2.94224	-3.49477	0.00872147	0.450994	-2.26753
RP11-171I2.3	-1.57289	2.78817	-3.49085	0.00877036	0.45107	-2.27263
LINC02441	-1.59259	1.57872	-3.47362	0.008989	0.45727	-2.29512
NR4A1AS	1.78659	4.64693	3.4637	0.00911756	0.460069	-2.30809
LINC01695	-1.58933	2.89318	-3.45389	0.00924653	0.461392	-2.32092
CTB-66B24.1	1.05584	0.85751	3.44776	0.00932814	0.461392	-2.32895
DPP10-AS1	-1.0879	1.05539	-3.43579	0.00948969	0.465178	-2.34464
LCAL1	-2.25647	1.56175	-3.42473	0.00964162	0.465178	-2.35916
VIPR1-AS1	-1.68059	3.63702	-3.40643	0.00989865	0.46744	-2.38321
CEACAM16-AS1	-1.36933	1.61922	-3.39463	0.0100682	0.468678	-2.39875
RP11-332H14.1	-1.10764	0.987821	-3.39131	0.0101165	0.468678	-2.40312
RP11-557H15.5	-2.1059	1.34406	-3.38155	0.0102599	0.468678	-2.416
RP11-473N11.4	-1.06298	1.75452	-3.37873	0.0103018	0.468678	-2.41973
RP11-1113L8.1	-2.54326	3.19214	-3.36606	0.0104918	0.468678	-2.43645
LINC00543	-1.25513	1.60363	-3.36418	0.0105204	0.468678	-2.43894
KB-2042G5.1	1.4071	0.94373	3.3602	0.0105811	0.468678	-2.44421
GACAT2	-1.62352	2.54123	-3.35595	0.0106463	0.468678	-2.44983
CTD-2576N18.2	1.16832	1.59599	3.34811	0.0107676	0.468678	-2.4602
RP11-21J7.1	-2.95919	4.07855	-3.34095	0.0108799	0.468678	-2.4697
UCA1	-3.13025	3.18099	-3.34031	0.0108899	0.468678	-2.47054
RP11-12M5.3	-1.11282	1.36007	-3.33503	0.0109735	0.468678	-2.47754
RP4-568C11.4	-2.01669	4.29216	-3.30465	0.0114678	0.476315	-2.51789
RP11-669M2.1	-1.77425	1.58775	-3.30356	0.011486	0.476315	-2.51934
RP11-96H17.1	-1.27304	1.44183	-3.29774	0.0115836	0.476315	-2.52709
CTB-92J24.3	-1.27082	1.66998	-3.29397	0.0116471	0.476315	-2.5321
SSTR5-AS1	-2.37132	2.84791	-3.28872	0.0117364	0.477758	-2.5391
LINC00958	-1.1022	1.15093	-3.26379	0.0121704	0.482916	-2.57237
RP11-617D20.2	-1.26537	1.299	-3.24443	0.0125188	0.48804	-2.59824
LINC02198	-1.22129	1.72271	-3.23772	0.0126421	0.491316	-2.60722
HPN-AS1	-1.44398	1.65674	-3.22104	0.0129541	0.494289	-2.62958
RP11-391H12.8	-1.6766	2.09202	-3.22042	0.012966	0.494289	-2.63042
LINC01931	-1.23048	2.32455	-3.21679	0.0130349	0.494289	-2.63528
CTC-340A15.2	1.63396	3.06491	3.20892	0.013186	0.495524	-2.64584
RP11-1399P15.1	1.17223	2.91654	3.20399	0.0132817	0.495832	-2.65247
ELFN2	-1.47316	1.70004	-3.1965	0.0134282	0.496207	-2.66254
MIR194-2HG	-1.63737	2.9022	-3.19579	0.0134421	0.496207	-2.66348
RP11-290C10.1	1.28001	1.77369	3.18895	0.0135776	0.496955	-2.67268
RP11-399H11.2	-1.61861	1.5498	-3.18821	0.0135923	0.496955	-2.67368
RP11-201A3.1	-2.27857	4.69339	-3.18244	0.013708	0.497223	-2.68145
SILC1	-2.11113	2.79672	-3.16373	0.0140898	0.505446	-2.70665
RP11-557H15.4	-2.05062	2.23708	-3.1582	0.0142048	0.505446	-2.71411
CCDC144NL-AS1	1.6347	2.47648	3.15812	0.0142065	0.505446	-2.71422
ESRG	-1.00897	0.718434	-3.14878	0.0144029	0.507713	-2.72681
RP11-323P17.2	1.02679	1.07253	3.14175	0.0145527	0.508177	-2.73631
MMADHC-DT	-1.07781	3.3884	-3.13738	0.0146467	0.508177	-2.74221
RP11-784B9.1	1.03211	1.67046	3.13477	0.0147031	0.508177	-2.74574
RP11-2K6.2	-1.00836	0.732688	-3.13303	0.014741	0.508177	-2.7481
LAMA4-AS1	1.04994	3.53182	3.12707	0.014871	0.510611	-2.75616
AC005537.2	1.65737	0.902777	3.12606	0.0148932	0.510611	-2.75753
LINC01559	-1.44596	2.03065	-3.11609	0.0151138	0.51343	-2.77102
RP11-934B9.8	-1.09931	0.549655	-3.11105	0.0152265	0.51343	-2.77784
RP11-145A3.1	1.10844	1.1661	3.10734	0.0153102	0.51343	-2.78287
AC098828.2	-1.58824	1.41052	-3.10581	0.0153446	0.51343	-2.78493
RP11-563D10.1	-3.11397	4.38206	-3.09498	0.0155923	0.519272	-2.79962
EDIL3-DT	1.05768	3.34825	3.06273	0.0163542	0.534901	-2.84341
RP11-390F4.6	-1.16561	1.17871	-3.06204	0.016371	0.534901	-2.84436
LINC00628	-1.05673	0.718282	-3.05792	0.0164712	0.536772	-2.84996
LINC01673	-1.1722	1.5058	-3.04983	0.01667	0.537649	-2.86097
RIPOR3-AS1	-1.00354	0.942032	-3.04307	0.0168378	0.538895	-2.87016
DDX3ILA1	-2.75126	2.81768	-3.03689	0.0169931	0.539351	-2.87859
TM4SF1-AS1	-1.66535	2.1865	-3.03277	0.0170973	0.540291	-2.8842
PARM1-AS1	-1.05611	2.66643	-3.01501	0.0175543	0.54149	-2.90842
RP11-813C7.1	-2.03798	2.93441	-3.0114	0.0176488	0.54149	-2.91335
RP5-837I24.4	-1.00773	1.15322	-3.00973	0.0176925	0.54149	-2.91562
RP11-203J24.8	-1.61494	2.79901	-3.00954	0.0176977	0.54149	-2.91589
PCA3	1.09458	3.14899	3.00567	0.0177999	0.543289	-2.92118
RP11-258O13.1	-1.54868	1.48586	-3.00305	0.0178694	0.544081	-2.92475
CTD-2192J16.28	-1.19077	0.595386	-2.99558	0.0180691	0.546175	-2.93495
MIR548A1HG	-2.18694	3.12328	-2.98948	0.0182339	0.547453	-2.94329
RP11-632F7.3	1.12454	2.08666	2.98122	0.0184596	0.547453	-2.95458
RP5-1077I2.3	1.34067	0.885256	2.98116	0.0184613	0.547453	-2.95467
RP11-583F2.7	-1.23798	0.618989	-2.97944	0.0185088	0.547563	-2.95702
CDKN2B-AS1	1.32018	1.53144	2.96214	0.0189924	0.552651	-2.9807
RP11-558B7.1	1.04622	2.65452	2.96067	0.0190341	0.552651	-2.98271
POT1-AS1	1.5987	2.30939	2.95712	0.0191352	0.552808	-2.98758
RP11-467I20.6	1.35298	1.67314	2.94425	0.0195067	0.552808	-3.00523
RP11-348J24.1	-1.90618	3.95774	-2.93995	0.0196323	0.552808	-3.01112
RP11-255M2.2	-2.33773	4.25709	-2.93933	0.0196506	0.552808	-3.01197
LINC00457	-1.39916	1.69179	-2.93116	0.019892	0.552808	-3.02319
RP11-248N22.2	1.06604	0.972915	2.92913	0.0199523	0.552808	-3.02596
LINC02232	-3.06102	4.2965	-2.91871	0.0202659	0.552808	-3.04028
RP11-647P12.1	-1.05111	0.846562	-2.91447	0.020395	0.552808	-3.0461
AC021218.2	-2.70405	2.88162	-2.90153	0.0207938	0.55369	-3.06388
RP11-333J2.1	-1.10969	1.59109	-2.89638	0.0209551	0.55369	-3.07097
SOCAR	1.06313	2.0362	2.89121	0.0211181	0.55369	-3.07808
MCTP1-AS1	1.41884	1.51898	2.89022	0.0211494	0.55369	-3.07944
RP11-387P12.1	-1.78776	2.33591	-2.87452	0.0216533	0.555129	-3.10105
RP1-142L7.8	1.10724	1.8189	2.86925	0.0218254	0.555129	-3.10832
RP11-116O18.3	-1.94568	3.50449	-2.86054	0.0221127	0.555194	-3.12032
RP5-837I24.2	-1.05659	0.85761	-2.84658	0.0225815	0.564041	-3.13956
RP11-139H15.5	1.01901	2.46254	2.83592	0.0229463	0.56637	-3.15427
RHOQ-AS1	1.02997	3.30947	2.83237	0.023069	0.56728	-3.15916
SERTAD4-AS1	1.33551	1.81108	2.82278	0.0234044	0.573155	-3.1724
LINC01725	-1.13955	3.63727	-2.81791	0.0235766	0.57477	-3.17913
MBNL1-AS1	1.05339	4.42838	2.80069	0.0241965	0.57477	-3.20293
LINC02268	1.16189	3.25543	2.7987	0.0242692	0.57477	-3.20568
RP11-874J12.3	-1.65408	2.49907	-2.79409	0.0244383	0.57477	-3.21205
RP4-598P13.1	1.03156	2.45697	2.79299	0.0244791	0.57477	-3.21358
THBS3-AS1	1.23984	4.08619	2.79294	0.0244808	0.57477	-3.21364
RP11-134C1.2	-2.03472	4.4136	-2.78172	0.0248988	0.58023	-3.22917
TMEM246-AS1	-1.11592	1.9451	-2.77471	0.0251634	0.581756	-3.23886
LATS2-AS1	1.19858	2.58696	2.76999	0.0253433	0.582988	-3.24539
LINC00670	1.36743	1.51442	2.76651	0.0254769	0.584986	-3.25021
KRTAP5-AS1	-1.4081	0.704049	-2.76244	0.025634	0.586442	-3.25585
MIR23AHG	1.9373	3.37774	2.75033	0.0261075	0.589239	-3.27262
RP1-142L7.9	1.01516	2.19801	2.73428	0.0267488	0.594554	-3.29486
RP11-201E8.1	1.20661	0.953787	2.73078	0.0268906	0.596573	-3.29971
XXyac-YM960E7.1	-1.23439	1.48026	-2.7297	0.0269349	0.596573	-3.30122
MGAT3-AS1	-1.19415	1.799	-2.71688	0.0274626	0.598266	-3.31899
DLGAP1-AS3	-2.06087	3.49583	-2.71608	0.0274957	0.598266	-3.32009
ITGB1-DT	-1.07101	2.69569	-2.71508	0.0275373	0.598266	-3.32148
CTB-108O6.2	1.72979	2.41449	2.70201	0.0280882	0.601555	-3.33962
UNC5B-AS1	-1.4461	1.89825	-2.69997	0.0281748	0.601555	-3.34244
RP11-272L14.3	1.28323	2.55305	2.69126	0.0285493	0.601555	-3.35453
RP11-608B3.1	-1.13164	2.25383	-2.69112	0.0285557	0.601555	-3.35474
C6orf223	-1.4874	2.42062	-2.68926	0.028636	0.601555	-3.35731
CTC-232P5.3	2.03634	2.57942	2.66418	0.0297466	0.60825	-3.39214
RP5-1055C4.1	-1.09197	0.748119	-2.65159	0.0303209	0.611008	-3.40964
LINC01697	-1.06462	4.17124	-2.64936	0.0304237	0.611111	-3.41274
CTC-348L5.1	-1.4415	2.05366	-2.64229	0.0307522	0.611721	-3.42257
AC006159.5	1.2826	2.98048	2.63332	0.0311741	0.617268	-3.43503
LNX1-AS1	-1.11951	3.12114	-2.62042	0.0317915	0.619273	-3.45296
RNU12	1.4732	4.46087	2.61984	0.0318198	0.619273	-3.45378
RP11-707M3.3	1.20456	1.0487	2.60622	0.0324858	0.622406	-3.47272
RP11-758N13.1	1.09434	0.702579	2.60537	0.0325278	0.622406	-3.4739
AP002954.3	1.25169	3.68724	2.58939	0.0333287	0.626551	-3.49613
LINC00479	-1.18513	1.46353	-2.58752	0.0334239	0.626551	-3.49873
KB-1552D7.2	-1.29773	2.13187	-2.58269	0.0336705	0.627014	-3.50545
LINC00578	1.40479	4.1383	2.57825	0.0338989	0.628157	-3.51163
RP11-69I8.3	1.18618	1.07245	2.56308	0.0346916	0.635587	-3.53274
RP4-774I24.3	-1.07542	0.652839	-2.5612	0.0347912	0.635587	-3.53535
RP3-333A15.2	1.36117	2.74619	2.55488	0.0351281	0.639156	-3.54415
SIDT1-AS1	-1.19845	1.47109	-2.54131	0.0358628	0.641947	-3.56304
RP11-654A16.1	1.02244	2.22112	2.53953	0.0359601	0.641947	-3.56552
LINC01449	1.23241	0.938023	2.53558	0.0361775	0.643075	-3.57102
PWRN1	-2.55195	2.57358	-2.53105	0.0364283	0.644821	-3.57732
RP11-79N22.1	-1.63115	2.74409	-2.52754	0.036624	0.64551	-3.58221
TEX41	1.41035	3.96055	2.51628	0.0372587	0.647569	-3.59788
RP11-379I19.1	-1.29989	1.6035	-2.49605	0.0384276	0.652368	-3.62604
B3GAT1-DT	-1.35738	2.01733	-2.49545	0.0384632	0.652368	-3.62688
LINC02565	-1.76354	3.90277	-2.4913	0.0387078	0.652368	-3.63266
SUGCT-AS1	1.52217	1.6453	2.48346	0.0391741	0.655118	-3.64357
RP11-252P19.1	-1.15438	1.14432	-2.47456	0.0397103	0.660818	-3.65595
RP11-15A1.3	-1.51256	0.866087	-2.47234	0.0398453	0.661306	-3.65904
CTD-2037L6.3	-1.61266	2.82689	-2.46114	0.0405335	0.66333	-3.67463
KIF26B-AS1	1.21158	0.88963	2.44874	0.0413097	0.667893	-3.69189
RP11-692C24.1	-1.13012	3.21478	-2.44615	0.0414736	0.669593	-3.6955
RP11-114M1.1	1.19462	2.33932	2.44517	0.0415354	0.669593	-3.69685
RP11-799O21.4	-1.03916	1.11385	-2.43651	0.0420897	0.673309	-3.70891
RP11-643C9.1	-1.06318	1.39031	-2.43369	0.0422717	0.673309	-3.71284
CTD-3247H4.2	1.23963	2.64765	2.43314	0.0423073	0.673309	-3.7136
LINC01133	-1.07226	3.61678	-2.43087	0.0424539	0.673309	-3.71675
LINC02593	1.30377	1.78935	2.4241	0.042896	0.674641	-3.72616
RP11-379I19.3	-1.24637	1.58577	-2.42135	0.0430772	0.67469	-3.73
AC017116.11	-1.06701	1.38294	-2.41315	0.0436211	0.678361	-3.7414
RP11-287J11.1	-1.08015	0.885525	-2.40322	0.0442889	0.680412	-3.7552
IQCJ-SCHIP1-AS1	1.15328	3.27111	2.39703	0.0447107	0.681872	-3.76381
SMIM2-AS1	-1.39691	1.7179	-2.39229	0.0450362	0.681872	-3.77039
RP1-79C4.4	1.66526	2.1811	2.38692	0.0454086	0.682985	-3.77787
LINC02058	-1.4258	2.70239	-2.37819	0.0460196	0.683781	-3.79
KIRREL1-IT1	1.06312	2.41007	2.37006	0.0465961	0.683781	-3.80129
LINC01099	-1.48478	2.0698	-2.36797	0.0467454	0.683781	-3.8042
RP11-27G14.4	-1.8919	3.39685	-2.36343	0.0470719	0.683781	-3.81051
AC084117.3	1.1482	1.36047	2.3588	0.0474065	0.68504	-3.81693
LINC02207	-1.10568	1.29122	-2.346	0.0483451	0.691417	-3.8347
CTD-2587H24.10	-1.03021	3.03757	-2.34261	0.048597	0.694227	-3.83941
RP11-141H1.1	1.13572	2.09796	2.32597	0.0498524	0.700386	-3.86251
