# Supplementary material for: Comprehensive analysis of differential long non-coding RNA and messenger RNA expression in cholelithiasis using high-throughput sequencing and bioinformatics
Source: Front Genet. 2024 May 14;15:1375019. doi: 10.3389/fgene.2024.1375019 (PMC11130440; doi:10.3389/fgene.2024.1375019)
Supplement: Supplementary file 2 [file Table3.XLSX]

## Sheet: Sheet1
TableS2 926 target genes were predicted by DE-lncRNA
score	Gene name	Probe	Gene description
#QUERY	PCAT18	1559276_at	Small nucleolar RNA U3 [Source:RFAM;Acc:RF00012]
2.06e-142	KCTD1	226245_at	potassium channel tetramerization domain containing 1 [Source:HGNC Symbol;Acc:HGNC:18249]
4.84e-137	KCTD1	226246_at	potassium channel tetramerization domain containing 1 [Source:HGNC Symbol;Acc:HGNC:18249]
5.17e-43	NUCB2	229838_at	nucleobindin 2 [Source:HGNC Symbol;Acc:HGNC:8044]
7.93e-36	REEP6	226597_at	receptor accessory protein 6 [Source:HGNC Symbol;Acc:HGNC:30078]
7.91e-35	NUCB2	203675_at	nucleobindin 2 [Source:HGNC Symbol;Acc:HGNC:8044]
2.06e-32	APOC4-APOC2	204561_x_at	apolipoprotein C2 [Source:HGNC Symbol;Acc:HGNC:609]
2.71e-32	SEC16B	228150_at	SEC16 homolog B, endoplasmic reticulum export factor [Source:HGNC Symbol;Acc:HGNC:30301]
3.82e-32	LINC00467	224443_at	long intergenic non-protein coding RNA 467 [Source:HGNC Symbol;Acc:HGNC:28227]
1.25e-31	CT45A7	1567912_s_at	cancer/testis antigen family 45 member A8 [Source:HGNC Symbol;Acc:HGNC:51261]
7.64e-31	AC084033.3	226546_at	N/A
1.29e-30	CT45A7	235700_at	cancer/testis antigen family 45 member A8 [Source:HGNC Symbol;Acc:HGNC:51261]
1.9e-30	CLGN	205830_at	calmegin [Source:HGNC Symbol;Acc:HGNC:2060]
5.44e-30	C1ORF53	1558508_a_at	chromosome 1 open reading frame 53 [Source:HGNC Symbol;Acc:HGNC:30003]
1.03e-29	NKX3-1	209706_at	NK3 homeobox 1 [Source:HGNC Symbol;Acc:HGNC:7838]
1.61e-29	RPS29	238824_at	ribosomal protein S29 [Source:HGNC Symbol;Acc:HGNC:10419]
8.02e-29	CRNDE	238022_at	colorectal neoplasia differentially expressed [Source:HGNC Symbol;Acc:HGNC:37078]
1.34e-28	NEK10	237227_at	NIMA related kinase 10 [Source:HGNC Symbol;Acc:HGNC:18592]
1.99e-28	GALNT7	218313_s_at	polypeptide N-acetylgalactosaminyltransferase 7 [Source:HGNC Symbol;Acc:HGNC:4129]
3.14e-28	AL391832.2	236398_s_at	N/A
4.31e-28	CRNDE	238021_s_at	colorectal neoplasia differentially expressed [Source:HGNC Symbol;Acc:HGNC:37078]
4.77e-28	P4HTM	222125_s_at	prolyl 4-hydroxylase, transmembrane [Source:HGNC Symbol;Acc:HGNC:28858]
5.28e-27	PHF7	221611_s_at	PHD finger protein 7 [Source:HGNC Symbol;Acc:HGNC:18458]
9.3e-27	NT5DC1	223178_s_at	5'-nucleotidase domain containing 1 [Source:HGNC Symbol;Acc:HGNC:21556]
1.17e-26	LINC00467	224444_s_at	long intergenic non-protein coding RNA 467 [Source:HGNC Symbol;Acc:HGNC:28227]
2.31e-26	PCBD2	223712_at	pterin-4 alpha-carbinolamine dehydratase 2 [Source:HGNC Symbol;Acc:HGNC:24474]
3.72e-26	CFAP44	230152_at	cilia and flagella associated protein 44 [Source:HGNC Symbol;Acc:HGNC:25631]
5.03e-26	MYB	204798_at	MYB proto-oncogene, transcription factor [Source:HGNC Symbol;Acc:HGNC:7545]
5.94e-26	NT5DC1	223177_at	5'-nucleotidase domain containing 1 [Source:HGNC Symbol;Acc:HGNC:21556]
6.36e-26	MYB	215152_at	MYB proto-oncogene, transcription factor [Source:HGNC Symbol;Acc:HGNC:7545]
7.06e-26	IFT88	204703_at	intraflagellar transport 88 [Source:HGNC Symbol;Acc:HGNC:20606]
5.84e-25	GALNT7	222587_s_at	polypeptide N-acetylgalactosaminyltransferase 7 [Source:HGNC Symbol;Acc:HGNC:4129]
5.96e-25	SCP2	211733_x_at	sterol carrier protein 2 [Source:HGNC Symbol;Acc:HGNC:10606]
6.27e-25	FBXO25	225591_at	F-box protein 25 [Source:HGNC Symbol;Acc:HGNC:13596]
1.89e-24	NXPE3	243606_at	neurexophilin and PC-esterase domain family member 3 [Source:HGNC Symbol;Acc:HGNC:28238]
4.48e-24	ENOSF1	243016_at	enolase superfamily member 1 [Source:HGNC Symbol;Acc:HGNC:30365]
5.88e-24	KCND3	213832_at	potassium voltage-gated channel subfamily D member 3 [Source:HGNC Symbol;Acc:HGNC:6239]
8.09e-24	SAMD13	229402_at	sterile alpha motif domain containing 13 [Source:HGNC Symbol;Acc:HGNC:24582]
8.46e-24	EXOC6	226259_at	exocyst complex component 6 [Source:HGNC Symbol;Acc:HGNC:23196]
1.02e-23	PLCL1	205934_at	phospholipase C like 1 (inactive) [Source:HGNC Symbol;Acc:HGNC:9063]
1.77e-23	RBKS	57540_at	ribokinase [Source:HGNC Symbol;Acc:HGNC:30325]
1.88e-23	TCTN1	218584_at	tectonic family member 1 [Source:HGNC Symbol;Acc:HGNC:26113]
2.21e-23	SAGE1	220793_at	sarcoma antigen 1 [Source:HGNC Symbol;Acc:HGNC:30369]
2.29e-23	SLC39A6	202088_at	solute carrier family 39 member 6 [Source:HGNC Symbol;Acc:HGNC:18607]
2.8e-23	CFAP44	221103_s_at	cilia and flagella associated protein 44 [Source:HGNC Symbol;Acc:HGNC:25631]
3.88e-23	NXPE3	217540_at	neurexophilin and PC-esterase domain family member 3 [Source:HGNC Symbol;Acc:HGNC:28238]
5.23e-23	SCP2	201339_s_at	sterol carrier protein 2 [Source:HGNC Symbol;Acc:HGNC:10606]
6.29e-23	EDEM3	223243_s_at	ER degradation enhancing alpha-mannosidase like protein 3 [Source:HGNC Symbol;Acc:HGNC:16787]
1.26e-22	KIAA0141	201978_s_at	KIAA0141 [Source:HGNC Symbol;Acc:HGNC:28969]
1.59e-22	KCND3	215014_at	potassium voltage-gated channel subfamily D member 3 [Source:HGNC Symbol;Acc:HGNC:6239]
1.7e-22	IFT43	226196_s_at	intraflagellar transport 43 [Source:HGNC Symbol;Acc:HGNC:29669]
#QUERY	LMO7DN-IT1	239553_at	LMO7DN intronic transcript 1 [Source:HGNC Symbol;Acc:HGNC:49790
1.23e-21	LMO7	202674_s_at	LIM domain 7 [Source:HGNC Symbol;Acc:HGNC:6646]
7.54e-19	LMO7	241140_at	LIM domain 7 [Source:HGNC Symbol;Acc:HGNC:6646]
1.08e-17	AC112236.1	1560848_at	N/A
7.69e-17	PDE1C	236344_at	phosphodiesterase 1C [Source:HGNC Symbol;Acc:HGNC:8776]
2.16e-15	C2CD6	1554831_x_at	C2 calcium dependent domain containing 6 [Source:HGNC Symbol;Acc:HGNC:14438]
3.23e-14	MAP1LC3C	221697_at	microtubule associated protein 1 light chain 3 gamma [Source:HGNC Symbol;Acc:HGNC:13353]
5.91e-14	LINC02511	243844_at	long intergenic non-protein coding RNA 2511 [Source:HGNC Symbol;Acc:HGNC:53500]
6.64e-14	MRS2	224101_x_at	MRS2, magnesium transporter [Source:HGNC Symbol;Acc:HGNC:13785]
1.44e-13	N/A	216978_x_at	N/A
2.04e-13	N/A	1566664_at	N/A
2.1e-13	AC011504.1	206403_at	zinc finger protein 536 [Source:HGNC Symbol;Acc:HGNC:29025]
2.38e-13	NCAN	205143_at	neurocan [Source:HGNC Symbol;Acc:HGNC:2465]
2.51e-13	FMN2	223618_at	formin 2 [Source:HGNC Symbol;Acc:HGNC:14074]
2.69e-13	SLC25A31	221037_s_at	solute carrier family 25 member 31 [Source:HGNC Symbol;Acc:HGNC:25319]
3.1e-13	N/A	1558725_at	N/A
3.29e-13	N/A	244891_x_at	N/A
3.54e-13	FAM13A	1569024_at	family with sequence similarity 13 member A [Source:HGNC Symbol;Acc:HGNC:19367]
3.71e-13	TERB2	240876_x_at	telomere repeat binding bouquet formation protein 2 [Source:HGNC Symbol;Acc:HGNC:28520]
5.04e-13	PPP5D1	242253_at	PPP5 tetratricopeptide repeat domain containing 1 [Source:HGNC Symbol;Acc:HGNC:44209]
7.07e-13	AC093535.2	1557286_at	GRAM domain containing 2B [Source:HGNC Symbol;Acc:HGNC:24911]
7.6e-13	ABI3BP	1559077_at	ABI family member 3 binding protein [Source:HGNC Symbol;Acc:HGNC:17265]
8.66e-13	PCDHB15	231789_at	protocadherin beta 15 [Source:HGNC Symbol;Acc:HGNC:8686]
8.87e-13	PENK	213791_at	proenkephalin [Source:HGNC Symbol;Acc:HGNC:8831]
1.06e-12	N/A	1562656_at	N/A
1.12e-12	ITSN1	1557279_at	intersectin 1 [Source:HGNC Symbol;Acc:HGNC:6183]
1.16e-12	UGGT2	1555560_at	UDP-glucose glycoprotein glucosyltransferase 2 [Source:HGNC Symbol;Acc:HGNC:15664]
1.2e-12	LMO7	1556377_s_at	LIM domain 7 [Source:HGNC Symbol;Acc:HGNC:6646]
1.42e-12	DKK1	237435_at	dickkopf WNT signaling pathway inhibitor 1 [Source:HGNC Symbol;Acc:HGNC:2891]
1.51e-12	N/A	236865_at	N/A
1.72e-12	PDE1C	207303_at	phosphodiesterase 1C [Source:HGNC Symbol;Acc:HGNC:8776]
1.73e-12	MROH2B	240411_at	maestro heat like repeat family member 2B [Source:HGNC Symbol;Acc:HGNC:26857]
1.75e-12	OR12D3	221431_s_at	olfactory receptor family 12 subfamily D member 3 [Source:HGNC Symbol;Acc:HGNC:13963]
2.02e-12	LINC01448	1562982_at	long intergenic non-protein coding RNA 1448 [Source:HGNC Symbol;Acc:HGNC:50790]
2.04e-12	N/A	240924_x_at	N/A
2.17e-12	FRMD8	1554903_at	FERM domain containing 8 [Source:HGNC Symbol;Acc:HGNC:25462]
2.22e-12	AC022929.2	217126_at	N/A
3.05e-12	LMO7	242722_at	LIM domain 7 [Source:HGNC Symbol;Acc:HGNC:6646]
3.66e-12	N/A	236864_at	N/A
3.92e-12	PGM5	1554560_at	phosphoglucomutase 5 [Source:HGNC Symbol;Acc:HGNC:8908]
4.02e-12	N/A	222053_at	N/A
4.31e-12	COG6	232786_at	component of oligomeric golgi complex 6 [Source:HGNC Symbol;Acc:HGNC:18621]
4.38e-12	SPAG11A	1553579_a_at	sperm associated antigen 11A [Source:HGNC Symbol;Acc:HGNC:33342]
4.73e-12	CNTN1	1554784_at	contactin 1 [Source:HGNC Symbol;Acc:HGNC:2171]
5.46e-12	N/A	234692_at	N/A
5.65e-12	LRRC63	1569124_at	leucine rich repeat containing 63 [Source:HGNC Symbol;Acc:HGNC:34296]
5.96e-12	ZPLD1	1569777_a_at	zona pellucida like domain containing 1 [Source:HGNC Symbol;Acc:HGNC:27022]
6.08e-12	N/A	1554996_at	N/A
6.24e-12	OR10A3	1567251_at	olfactory receptor family 10 subfamily A member 3 [Source:HGNC Symbol;Acc:HGNC:8162]
6.66e-12	LINC02218	244269_at	long intergenic non-protein coding RNA 2218 [Source:HGNC Symbol;Acc:HGNC:53085]
#QUERY	TCF4-AS1	237749_at	TCF4 antisense RNA 1 [Source:HGNC Symbol;Acc:HGNC:51642]
1.63e-43	CABYR	219928_s_at	calcium binding tyrosine phosphorylation regulated [Source:HGNC Symbol;Acc:HGNC:15569]
8.61e-42	CABYR	224279_s_at	calcium binding tyrosine phosphorylation regulated [Source:HGNC Symbol;Acc:HGNC:15569]
1.02e-41	AKR1B1	201272_at	aldo-keto reductase family 1 member B [Source:HGNC Symbol;Acc:HGNC:381]
8.36e-41	LINC01697	237351_at	long intergenic non-protein coding RNA 1697 [Source:HGNC Symbol;Acc:HGNC:52485]
1.07e-38	GSEC	227925_at	G-quadruplex forming sequence containing lncRNA [Source:HGNC Symbol;Acc:HGNC:48645]
1.28e-36	AKR1B10	206561_s_at	aldo-keto reductase family 1 member B10 [Source:HGNC Symbol;Acc:HGNC:382]
2.41e-36	MUCL1	1553602_at	mucin like 1 [Source:HGNC Symbol;Acc:HGNC:30588]
3.98e-36	NQO1	201467_s_at	NAD(P)H quinone dehydrogenase 1 [Source:HGNC Symbol;Acc:HGNC:2874]
4.47e-35	LINC01697	241764_at	long intergenic non-protein coding RNA 1697 [Source:HGNC Symbol;Acc:HGNC:52485]
7.94e-35	RNFT2	221909_at	ring finger protein, transmembrane 2 [Source:HGNC Symbol;Acc:HGNC:25905]
8.17e-35	ALDH3A1	205623_at	aldehyde dehydrogenase 3 family member A1 [Source:HGNC Symbol;Acc:HGNC:405]
3.98e-34	CBR3	205379_at	carbonyl reductase 3 [Source:HGNC Symbol;Acc:HGNC:1549]
1.89e-33	RNFT2	221908_at	ring finger protein, transmembrane 2 [Source:HGNC Symbol;Acc:HGNC:25905]
3.63e-33	UCHL1	201387_s_at	ubiquitin C-terminal hydrolase L1 [Source:HGNC Symbol;Acc:HGNC:12513]
9.22e-33	GPX2	202831_at	glutathione peroxidase 2 [Source:HGNC Symbol;Acc:HGNC:4554]
1.24e-32	PHEX	239229_at	phosphate regulating endopeptidase homolog X-linked [Source:HGNC Symbol;Acc:HGNC:8918]
3.91e-32	SRXN1	225252_at	sulfiredoxin 1 [Source:HGNC Symbol;Acc:HGNC:16132]
6.76e-32	CBR1	209213_at	carbonyl reductase 1 [Source:HGNC Symbol;Acc:HGNC:1548]
2.17e-31	SLC7A11	209921_at	solute carrier family 7 member 11 [Source:HGNC Symbol;Acc:HGNC:11059]
2.59e-31	NQO1	210519_s_at	NAD(P)H quinone dehydrogenase 1 [Source:HGNC Symbol;Acc:HGNC:2874]
5.1e-31	AKR1C2	1555854_at	aldo-keto reductase family 1 member C2 [Source:HGNC Symbol;Acc:HGNC:385]
8.1e-31	JAKMIP3	233076_at	Janus kinase and microtubule interacting protein 3 [Source:HGNC Symbol;Acc:HGNC:23523]
8.15e-31	PIR	207469_s_at	pirin [Source:HGNC Symbol;Acc:HGNC:30048]
1.02e-30	SLC7A11	217678_at	solute carrier family 7 member 11 [Source:HGNC Symbol;Acc:HGNC:11059]
1.29e-30	HGD	205221_at	homogentisate 1,2-dioxygenase [Source:HGNC Symbol;Acc:HGNC:4892]
5.46e-30	TALDO1	201463_s_at	transaldolase 1 [Source:HGNC Symbol;Acc:HGNC:11559]
5.81e-30	TXNRD1	201266_at	thioredoxin reductase 1 [Source:HGNC Symbol;Acc:HGNC:12437]
1.06e-29	CYP4F11	206153_at	cytochrome P450 family 4 subfamily F member 11 [Source:HGNC Symbol;Acc:HGNC:13265]
1.3e-29	HGD	214308_s_at	homogentisate 1,2-dioxygenase [Source:HGNC Symbol;Acc:HGNC:4892]
6.8e-29	PANX2	239067_s_at	pannexin 2 [Source:HGNC Symbol;Acc:HGNC:8600]
7.46e-29	N/A	242478_at	N/A
1.34e-28	TMCO5A	1553637_s_at	transmembrane and coiled-coil domains 5A [Source:HGNC Symbol;Acc:HGNC:28558]
1.91e-28	CYP4F3	206514_s_at	cytochrome P450 family 4 subfamily F member 2 [Source:HGNC Symbol;Acc:HGNC:2645]
1.94e-28	AKR1C3	209160_at	aldo-keto reductase family 1 member C3 [Source:HGNC Symbol;Acc:HGNC:386]
2.56e-28	GCLM	203925_at	glutamate-cysteine ligase modifier subunit [Source:HGNC Symbol;Acc:HGNC:4312]
3.76e-28	ABHD2	205566_at	abhydrolase domain containing 2 [Source:HGNC Symbol;Acc:HGNC:18717]
5.29e-28	AKR1C2	216594_x_at	aldo-keto reductase family 1 member C2 [Source:HGNC Symbol;Acc:HGNC:385]
5.64e-28	AKR1C2	211653_x_at	aldo-keto reductase family 1 member C2 [Source:HGNC Symbol;Acc:HGNC:385]
6.96e-28	MSI2	243010_at	musashi RNA binding protein 2 [Source:HGNC Symbol;Acc:HGNC:18585]
1.19e-27	NQO1	201468_s_at	NAD(P)H quinone dehydrogenase 1 [Source:HGNC Symbol;Acc:HGNC:2874]
1.39e-27	SFRP2	223121_s_at	secreted frizzled related protein 2 [Source:HGNC Symbol;Acc:HGNC:10777]
4.09e-27	ATP6V0A4	220197_at	ATPase H+ transporting V0 subunit a4 [Source:HGNC Symbol;Acc:HGNC:866]
4.85e-27	ATG9A	203192_at	autophagy related 9A [Source:HGNC Symbol;Acc:HGNC:22408]
4.85e-27	AKR1C2	209699_x_at	aldo-keto reductase family 1 member C2 [Source:HGNC Symbol;Acc:HGNC:385]
1.2e-26	MEP1A	206000_at	meprin A subunit alpha [Source:HGNC Symbol;Acc:HGNC:7015]
1.97e-26	ADH7	210505_at	alcohol dehydrogenase 7 (class IV), mu or sigma polypeptide [Source:HGNC Symbol;Acc:HGNC:256]
2.14e-26	NMRAL2P	241418_at	NmrA like redox sensor 2, pseudogene [Source:HGNC Symbol;Acc:HGNC:52332]
2.94e-26	CYP4F3	206515_at	cytochrome P450 family 4 subfamily F member 3 [Source:HGNC Symbol;Acc:HGNC:2646]
3.16e-26	CNGB1	210769_at	cyclic nucleotide gated channel beta 1 [Source:HGNC Symbol;Acc:HGNC:2151]
#QUERY	DRAIC	240838_s_at	downregulated RNA in cancer, inhibitor of cell invasion and migration [Source:HGNC Symbol;Acc:HGNC:27082]
1.15e-269	DRAIC	239594_at	downregulated RNA in cancer, inhibitor of cell invasion and migration [Source:HGNC Symbol;Acc:HGNC:27082]
1.47e-42	PBLD	219543_at	phenazine biosynthesis like protein domain containing [Source:HGNC Symbol;Acc:HGNC:23301]
7.48e-39	DDC	205311_at	dopa decarboxylase [Source:HGNC Symbol;Acc:HGNC:2719]
2.08e-37	HPN	204934_s_at	hepsin [Source:HGNC Symbol;Acc:HGNC:5155]
5.94e-37	ENTPD5	226594_at	ectonucleoside triphosphate diphosphohydrolase 5 [Source:HGNC Symbol;Acc:HGNC:3367]
6.85e-37	HGD	214308_s_at	homogentisate 1,2-dioxygenase [Source:HGNC Symbol;Acc:HGNC:4892]
9.26e-37	PBLD	1555175_a_at	phenazine biosynthesis like protein domain containing [Source:HGNC Symbol;Acc:HGNC:23301]
1.6e-36	ALDH6A1	204290_s_at	aldehyde dehydrogenase 6 family member A1 [Source:HGNC Symbol;Acc:HGNC:7179]
1.79e-36	HGD	205221_at	homogentisate 1,2-dioxygenase [Source:HGNC Symbol;Acc:HGNC:4892]
3.94e-36	MPC2	227669_at	mitochondrial pyruvate carrier 2 [Source:HGNC Symbol;Acc:HGNC:24515]
4.73e-36	CACNA1D	210108_at	calcium voltage-gated channel subunit alpha1 D [Source:HGNC Symbol;Acc:HGNC:1391]
1.69e-35	CRYM	205489_at	crystallin mu [Source:HGNC Symbol;Acc:HGNC:2418]
3.43e-35	HGD	214307_at	homogentisate 1,2-dioxygenase [Source:HGNC Symbol;Acc:HGNC:4892]
3.97e-35	RAB17	218931_at	RAB17, member RAS oncogene family [Source:HGNC Symbol;Acc:HGNC:16523]
9.99e-35	HAGH	205012_s_at	hydroxyacylglutathione hydrolase [Source:HGNC Symbol;Acc:HGNC:4805]
1.2e-34	DCXR	217973_at	dicarbonyl and L-xylulose reductase [Source:HGNC Symbol;Acc:HGNC:18985]
1.8e-34	GJB1	204973_at	gap junction protein beta 1 [Source:HGNC Symbol;Acc:HGNC:4283]
7.41e-34	MAP7	202890_at	microtubule associated protein 7 [Source:HGNC Symbol;Acc:HGNC:6869]
5.53e-33	FAAH	204231_s_at	fatty acid amide hydrolase [Source:HGNC Symbol;Acc:HGNC:3553]
2.05e-32	RBM47	222496_s_at	RNA binding motif protein 47 [Source:HGNC Symbol;Acc:HGNC:30358]
2.88e-32	CACNA1D	1555993_at	calcium voltage-gated channel subunit alpha1 D [Source:HGNC Symbol;Acc:HGNC:1391]
4.4e-32	ACADSB	205355_at	acyl-CoA dehydrogenase short/branched chain [Source:HGNC Symbol;Acc:HGNC:91]
8.33e-32	HSPB2-C11ORF52	238805_at	HSPB2-C11orf52 readthrough (NMD candidate) [Source:HGNC Symbol;Acc:HGNC:41996]
9.13e-32	SEPHS2	200961_at	selenophosphate synthetase 2 [Source:HGNC Symbol;Acc:HGNC:19686]
1.2e-31	KIAA1324	226248_s_at	KIAA1324 [Source:HGNC Symbol;Acc:HGNC:29618]
1.22e-31	RBM47	218035_s_at	RNA binding motif protein 47 [Source:HGNC Symbol;Acc:HGNC:30358]
1.61e-31	SLC44A4	205597_at	solute carrier family 44 member 4 [Source:HGNC Symbol;Acc:HGNC:13941]
1.62e-31	DNAJC12	223721_s_at	DnaJ heat shock protein family (Hsp40) member C12 [Source:HGNC Symbol;Acc:HGNC:28908]
1.71e-31	CHDH	228560_at	choline dehydrogenase [Source:HGNC Symbol;Acc:HGNC:24288]
2.21e-31	AKR7A3	206469_x_at	aldo-keto reductase family 7 member A3 [Source:HGNC Symbol;Acc:HGNC:390]
2.57e-31	KIAA1324	221874_at	KIAA1324 [Source:HGNC Symbol;Acc:HGNC:29618]
3.02e-31	ALDH6A1	221590_s_at	aldehyde dehydrogenase 6 family member A1 [Source:HGNC Symbol;Acc:HGNC:7179]
3.54e-31	TOX3	216623_x_at	TOX high mobility group box family member 3 [Source:HGNC Symbol;Acc:HGNC:11972]
3.72e-31	HMGCS2	204607_at	3-hydroxy-3-methylglutaryl-CoA synthase 2 [Source:HGNC Symbol;Acc:HGNC:5008]
3.76e-31	ABAT	209460_at	4-aminobutyrate aminotransferase [Source:HGNC Symbol;Acc:HGNC:23]
5.03e-31	CHDH	229954_at	choline dehydrogenase [Source:HGNC Symbol;Acc:HGNC:24288]
1.73e-30	GPR160	223423_at	G protein-coupled receptor 160 [Source:HGNC Symbol;Acc:HGNC:23693]
4.25e-30	RORC	228806_at	RAR related orphan receptor C [Source:HGNC Symbol;Acc:HGNC:10260]
4.57e-30	CMBL	227522_at	carboxymethylenebutenolidase homolog [Source:HGNC Symbol;Acc:HGNC:25090]
4.69e-30	DNAJC12	218976_at	DnaJ heat shock protein family (Hsp40) member C12 [Source:HGNC Symbol;Acc:HGNC:28908]
7.01e-30	GPRC5C	219327_s_at	G protein-coupled receptor class C group 5 member C [Source:HGNC Symbol;Acc:HGNC:13309]
7.92e-30	N/A	230951_at	N/A
9.51e-30	RAP1GAP	203911_at	RAP1 GTPase activating protein [Source:HGNC Symbol;Acc:HGNC:9858]
1.55e-29	SELENBP1	214433_s_at	selenium binding protein 1 [Source:HGNC Symbol;Acc:HGNC:10719]
1.76e-29	FBP1	209696_at	fructose-bisphosphatase 1 [Source:HGNC Symbol;Acc:HGNC:3606]
2.77e-29	AKR7A3	216381_x_at	aldo-keto reductase family 7 member A3 [Source:HGNC Symbol;Acc:HGNC:390]
2.9e-29	NUDT16L1	224477_s_at	nudix hydrolase 16 like 1 [Source:HGNC Symbol;Acc:HGNC:28154]
4.11e-29	MOAP1	212508_at	modulator of apoptosis 1 [Source:HGNC Symbol;Acc:HGNC:16658]
4.5e-29	TOX3	215108_x_at	TOX high mobility group box family member 3 [Source:HGNC Symbol;Acc:HGNC:11972]
#QUERY	AGAP2-AS1	1555907_at	AGAP2 antisense RNA 1 [Source:HGNC Symbol;Acc:HGNC:48633]
1.07e-38	CERCAM	224794_s_at	cerebral endothelial cell adhesion molecule [Source:HGNC Symbol;Acc:HGNC:23723]
4.86e-35	KDELR3	204017_at	KDEL endoplasmic reticulum protein retention receptor 3 [Source:HGNC Symbol;Acc:HGNC:6306]
1.77e-34	TGFB1I1	209651_at	transforming growth factor beta 1 induced transcript 1 [Source:HGNC Symbol;Acc:HGNC:11767]
3.42e-34	EHD2	45297_at	EH domain containing 2 [Source:HGNC Symbol;Acc:HGNC:3243]
4.51e-34	KDELR3	207265_s_at	KDEL endoplasmic reticulum protein retention receptor 3 [Source:HGNC Symbol;Acc:HGNC:6306]
4.97e-34	SPHK1	219257_s_at	sphingosine kinase 1 [Source:HGNC Symbol;Acc:HGNC:11240]
6.25e-34	NFIC	226377_at	nuclear factor I C [Source:HGNC Symbol;Acc:HGNC:7786]
9.81e-34	MSRB3	1554127_s_at	methionine sulfoxide reductase B3 [Source:HGNC Symbol;Acc:HGNC:27375]
1.88e-33	EHD2	221870_at	EH domain containing 2 [Source:HGNC Symbol;Acc:HGNC:3243]
5e-33	BMP1	205574_x_at	bone morphogenetic protein 1 [Source:HGNC Symbol;Acc:HGNC:1067]
1.29e-32	OSMR	226621_at	oncostatin M receptor [Source:HGNC Symbol;Acc:HGNC:8507]
4.74e-32	SYDE1	44702_at	synapse defective Rho GTPase homolog 1 [Source:HGNC Symbol;Acc:HGNC:25824]
8.31e-32	PARVA	222454_s_at	parvin alpha [Source:HGNC Symbol;Acc:HGNC:14652]
1.02e-31	TIMP1	201666_at	TIMP metallopeptidase inhibitor 1 [Source:HGNC Symbol;Acc:HGNC:11820]
2.04e-31	CLMP	228082_at	CXADR like membrane protein [Source:HGNC Symbol;Acc:HGNC:24039]
2.09e-31	TSPO	202096_s_at	translocator protein [Source:HGNC Symbol;Acc:HGNC:1158]
2.92e-31	LARP6	236565_s_at	La ribonucleoprotein domain family member 6 [Source:HGNC Symbol;Acc:HGNC:24012]
6.46e-31	CAVIN1	1557938_s_at	caveolae associated protein 1 [Source:HGNC Symbol;Acc:HGNC:9688]
6.62e-31	EEF1AKMT3	213861_s_at	EEF1A lysine methyltransferase 3 [Source:HGNC Symbol;Acc:HGNC:24936]
8.22e-31	ARSJ	219973_at	arylsulfatase family member J [Source:HGNC Symbol;Acc:HGNC:26286]
1.51e-30	PLP2	201136_at	proteolipid protein 2 [Source:HGNC Symbol;Acc:HGNC:9087]
1.53e-30	SFXN3	217226_s_at	sideroflexin 3 [Source:HGNC Symbol;Acc:HGNC:16087]
2.2e-30	JOSD2	227096_at	Josephin domain containing 2 [Source:HGNC Symbol;Acc:HGNC:28853]
2.48e-30	PARVA	222455_s_at	parvin alpha [Source:HGNC Symbol;Acc:HGNC:14652]
2.69e-30	FKBP9P1	212169_at	FK506 binding protein 9 pseudogene 1 [Source:HGNC Symbol;Acc:HGNC:23568]
3.07e-30	PLSCR3	56197_at	TMEM256-PLSCR3 readthrough (NMD candidate) [Source:HGNC Symbol;Acc:HGNC:49186]
3.41e-30	C11ORF24	218299_at	chromosome 11 open reading frame 24 [Source:HGNC Symbol;Acc:HGNC:1174]
3.6e-30	LOXL2	202998_s_at	lysyl oxidase like 2 [Source:HGNC Symbol;Acc:HGNC:6666]
4.06e-30	MIR6759	202246_s_at	cyclin dependent kinase 4 [Source:HGNC Symbol;Acc:HGNC:1773]
4.41e-30	MARVELD1	223095_at	MARVEL domain containing 1 [Source:HGNC Symbol;Acc:HGNC:28674]
7.34e-30	PLOD3	202185_at	procollagen-lysine,2-oxoglutarate 5-dioxygenase 3 [Source:HGNC Symbol;Acc:HGNC:9083]
8.11e-30	LMNA	212086_x_at	lamin A/C [Source:HGNC Symbol;Acc:HGNC:6636]
1.12e-29	TAX1BP3	215464_s_at	P2RX5-TAX1BP3 readthrough (NMD candidate) [Source:HGNC Symbol;Acc:HGNC:49191]
1.42e-29	ULBP2	238542_at	UL16 binding protein 2 [Source:HGNC Symbol;Acc:HGNC:14894]
1.54e-29	CKAP4	200999_s_at	cytoskeleton associated protein 4 [Source:HGNC Symbol;Acc:HGNC:16991]
1.71e-29	MIR671	55093_at	chondroitin polymerizing factor 2 [Source:HGNC Symbol;Acc:HGNC:29270]
2e-29	FAM114A1	213455_at	family with sequence similarity 114 member A1 [Source:HGNC Symbol;Acc:HGNC:25087]
4.83e-29	COPZ2	219561_at	coatomer protein complex subunit zeta 2 [Source:HGNC Symbol;Acc:HGNC:19356]
6.03e-29	CALU	200755_s_at	calumenin [Source:HGNC Symbol;Acc:HGNC:1458]
7.34e-29	CAVIN1	208789_at	caveolae associated protein 1 [Source:HGNC Symbol;Acc:HGNC:9688]
8.05e-29	LGALS1	201105_at	galectin 1 [Source:HGNC Symbol;Acc:HGNC:6561]
8.93e-29	MIR671	221799_at	chondroitin polymerizing factor 2 [Source:HGNC Symbol;Acc:HGNC:29270]
1.2e-28	ANXA2	213503_x_at	annexin A2 [Source:HGNC Symbol;Acc:HGNC:537]
1.51e-28	MXRA7	227326_at	matrix remodeling associated 7 [Source:HGNC Symbol;Acc:HGNC:7541]
1.51e-28	SPATS2L	215617_at	spermatogenesis associated serine rich 2 like [Source:HGNC Symbol;Acc:HGNC:24574]
1.79e-28	LMNA	1554600_s_at	lamin A/C [Source:HGNC Symbol;Acc:HGNC:6636]
3.09e-28	ANXA2	210427_x_at	annexin A2 [Source:HGNC Symbol;Acc:HGNC:537]
3.42e-28	SFXN3	220974_x_at	sideroflexin 3 [Source:HGNC Symbol;Acc:HGNC:16087]
5.3e-28	ANXA2P2	208816_x_at	annexin A2 pseudogene 2 [Source:HGNC Symbol;Acc:HGNC:539]
#QUERY	ROR1-AS1	1562823_at	ROR1 antisense RNA 1 [Source:HGNC Symbol;Acc:HGNC:40508]
1.67e-14	LINC01583	1559497_at	long intergenic non-protein coding RNA 1583 [Source:HGNC Symbol;Acc:HGNC:51425]
1.95e-13	ABI3BP	1559077_at	ABI family member 3 binding protein [Source:HGNC Symbol;Acc:HGNC:17265]
2.27e-13	N/A	1561870_at	N/A
2.42e-13	AC015969.1	1562902_at	N/A
3.55e-13	PMCHL1	224423_x_at	pro-melanin concentrating hormone like 1 (pseudogene) [Source:HGNC Symbol;Acc:HGNC:9110]
3.95e-13	N/A	1561613_at	N/A
7.49e-13	LINC00967	230978_at	long intergenic non-protein coding RNA 967 [Source:HGNC Symbol;Acc:HGNC:48725]
1.98e-12	AC079062.1	1561514_at	N/A
2.28e-12	N/A	239959_x_at	N/A
3.43e-12	N/A	234497_s_at	N/A
5.13e-12	N/A	211390_at	N/A
5.18e-12	TECTA	221296_at	tectorin alpha [Source:HGNC Symbol;Acc:HGNC:11720]
5.23e-12	TRPV1	219712_s_at	transient receptor potential cation channel subfamily V member 1 [Source:HGNC Symbol;Acc:HGNC:12716]
5.29e-12	FAM71F1	236214_at	family with sequence similarity 71 member F1 [Source:HGNC Symbol;Acc:HGNC:30704]
6.07e-12	AC069360.1	1559867_at	N/A
6.93e-12	CEP112	1557886_at	centrosomal protein 112 [Source:HGNC Symbol;Acc:HGNC:28514]
7.86e-12	N/A	216773_at	N/A
7.99e-12	N/A	241306_at	N/A
8.83e-12	CDH23	1552436_a_at	cadherin related 23 [Source:HGNC Symbol;Acc:HGNC:13733]
1.15e-11	N/A	1570308_at	N/A
1.22e-11	N/A	1562084_at	N/A
1.24e-11	AC026316.3	1562352_at	N/A
1.29e-11	N/A	204196_x_at	N/A
1.36e-11	ADRA2B	208544_at	adrenoceptor alpha 2B [Source:HGNC Symbol;Acc:HGNC:282]
1.38e-11	N/A	234712_at	N/A
1.67e-11	N/A	1557907_x_at	N/A
1.74e-11	N/A	1561234_at	N/A
1.79e-11	AL359955.1	216469_at	zinc finger protein 962, pseudogene [Source:HGNC Symbol;Acc:HGNC:39250]
2.2e-11	N/A	233394_at	N/A
2.62e-11	AC096541.1	1561440_at	N/A
2.79e-11	N/A	1557533_at	N/A
3.12e-11	AC010531.4	237754_at	N/A
3.2e-11	FOXP2	1555648_at	forkhead box P2 [Source:HGNC Symbol;Acc:HGNC:13875]
3.22e-11	LINC02008	1569789_at	long intergenic non-protein coding RNA 2008 [Source:HGNC Symbol;Acc:HGNC:52844]
3.38e-11	BRI3	239821_at	brain protein I3 [Source:HGNC Symbol;Acc:HGNC:1109]
3.6e-11	LINC00598	1555264_a_at	long intergenic non-protein coding RNA 598 [Source:HGNC Symbol;Acc:HGNC:42770]
3.86e-11	N/A	207471_at	N/A
3.99e-11	SRC	1558211_s_at	SRC proto-oncogene, non-receptor tyrosine kinase [Source:HGNC Symbol;Acc:HGNC:11283]
4.97e-11	N/A	1561415_at	N/A
5.07e-11	N/A	1570284_x_at	N/A
5.28e-11	N/A	1566499_at	N/A
5.56e-11	VPS16	240618_at	VPS16, CORVET/HOPS core subunit [Source:HGNC Symbol;Acc:HGNC:14584]
5.99e-11	ITGB3	215240_at	integrin subunit beta 3 [Source:HGNC Symbol;Acc:HGNC:6156]
6.27e-11	AC112198.2	237117_at	N/A
6.62e-11	N/A	234503_at	N/A
6.69e-11	ADAMTS9	233785_at	ADAM metallopeptidase with thrombospondin type 1 motif 9 [Source:HGNC Symbol;Acc:HGNC:13202]
6.93e-11	N/A	1563033_x_at	N/A
7.4e-11	LINC02345	1563271_at	long intergenic non-protein coding RNA 2345 [Source:HGNC Symbol;Acc:HGNC:53267]
7.42e-11	CADM2-AS1	1568871_at	CADM2 antisense RNA 1 [Source:HGNC Symbol;Acc:HGNC:41248]
#QUERY	CYTOR	225799_at	cytoskeleton regulator RNA [Source:HGNC Symbol;Acc:HGNC:28717]
1.97e-65	LGALS1	201105_at	galectin 1 [Source:HGNC Symbol;Acc:HGNC:6561]
4.44e-62	ANXA2	213503_x_at	annexin A2 [Source:HGNC Symbol;Acc:HGNC:537]
8.9e-62	ANXA1	201012_at	annexin A1 [Source:HGNC Symbol;Acc:HGNC:533]
1.23e-58	ANXA2P2	208816_x_at	annexin A2 pseudogene 2 [Source:HGNC Symbol;Acc:HGNC:539]
1.87e-58	ANXA2	201590_x_at	annexin A2 [Source:HGNC Symbol;Acc:HGNC:537]
8.52e-58	ANXA2	210427_x_at	annexin A2 [Source:HGNC Symbol;Acc:HGNC:537]
2.71e-54	S100A11	200660_at	S100 calcium binding protein A11 [Source:HGNC Symbol;Acc:HGNC:10488]
1.17e-52	CLIC1	208659_at	chloride intracellular channel 1 [Source:HGNC Symbol;Acc:HGNC:2062]
1e-51	TIMP1	201666_at	TIMP metallopeptidase inhibitor 1 [Source:HGNC Symbol;Acc:HGNC:11820]
3.79e-50	ARPC2	207988_s_at	actin related protein 2/3 complex subunit 2 [Source:HGNC Symbol;Acc:HGNC:705]
1.13e-49	S100A11P1	208540_x_at	S100 calcium binding protein A11 pseudogene 1 [Source:HGNC Symbol;Acc:HGNC:10491]
3.56e-49	CD44	209835_x_at	CD44 molecule (Indian blood group) [Source:HGNC Symbol;Acc:HGNC:1681]
8.02e-49	N/A	1558837_a_at	N/A
3.38e-48	NQO1	210519_s_at	NAD(P)H quinone dehydrogenase 1 [Source:HGNC Symbol;Acc:HGNC:2874]
9.31e-47	CAPN2	208683_at	calpain 2 [Source:HGNC Symbol;Acc:HGNC:1479]
3.72e-46	CD44	212014_x_at	CD44 molecule (Indian blood group) [Source:HGNC Symbol;Acc:HGNC:1681]
5.47e-46	ANXA5	200782_at	annexin A5 [Source:HGNC Symbol;Acc:HGNC:543]
2.87e-45	CD44	1557905_s_at	CD44 molecule (Indian blood group) [Source:HGNC Symbol;Acc:HGNC:1681]
3.01e-45	CD44	204490_s_at	CD44 molecule (Indian blood group) [Source:HGNC Symbol;Acc:HGNC:1681]
4.69e-45	LGALS3	208949_s_at	galectin 3 [Source:HGNC Symbol;Acc:HGNC:6563]
5.07e-44	CAV1	212097_at	caveolin 1 [Source:HGNC Symbol;Acc:HGNC:1527]
5.24e-44	CD44	212063_at	CD44 molecule (Indian blood group) [Source:HGNC Symbol;Acc:HGNC:1681]
1.49e-43	NQO1	201468_s_at	NAD(P)H quinone dehydrogenase 1 [Source:HGNC Symbol;Acc:HGNC:2874]
1.72e-43	ARPC2	208679_s_at	actin related protein 2/3 complex subunit 2 [Source:HGNC Symbol;Acc:HGNC:705]
1.02e-42	ARPC2	213513_x_at	actin related protein 2/3 complex subunit 2 [Source:HGNC Symbol;Acc:HGNC:705]
1.15e-42	CASP4	209310_s_at	caspase 4 [Source:HGNC Symbol;Acc:HGNC:1505]
6.25e-42	CD44	204489_s_at	CD44 molecule (Indian blood group) [Source:HGNC Symbol;Acc:HGNC:1681]
8.87e-42	CORO1C	221676_s_at	coronin 1C [Source:HGNC Symbol;Acc:HGNC:2254]
2.71e-41	N/A	1558836_at	N/A
2.77e-41	S100A6	217728_at	S100 calcium binding protein A6 [Source:HGNC Symbol;Acc:HGNC:10496]
9.28e-41	MYDGF	221739_at	myeloid derived growth factor [Source:HGNC Symbol;Acc:HGNC:16948]
1e-40	EMP3	203729_at	epithelial membrane protein 3 [Source:HGNC Symbol;Acc:HGNC:3335]
1.26e-40	CAV1	203065_s_at	caveolin 1 [Source:HGNC Symbol;Acc:HGNC:1527]
1.52e-40	SLC16A3	202856_s_at	microRNA 6787 [Source:HGNC Symbol;Acc:HGNC:50209]
3.33e-40	COTL1	221059_s_at	coactosin like F-actin binding protein 1 [Source:HGNC Symbol;Acc:HGNC:18304]
8.64e-40	SQOR	217995_at	sulfide quinone oxidoreductase [Source:HGNC Symbol;Acc:HGNC:20390]
1.24e-39	AC004922.1	201954_at	actin related protein 2/3 complex subunit 1B [Source:HGNC Symbol;Acc:HGNC:704]
1.36e-39	NQO1	201467_s_at	NAD(P)H quinone dehydrogenase 1 [Source:HGNC Symbol;Acc:HGNC:2874]
2.73e-39	CD44	210916_s_at	CD44 molecule (Indian blood group) [Source:HGNC Symbol;Acc:HGNC:1681]
1.23e-38	AC093673.1	241353_s_at	N/A
1.25e-38	S100A10	200872_at	S100 calcium binding protein A10 [Source:HGNC Symbol;Acc:HGNC:10487]
1.9e-38	COTL1	224583_at	coactosin like F-actin binding protein 1 [Source:HGNC Symbol;Acc:HGNC:18304]
6.88e-38	ZYX	200808_s_at	zyxin [Source:HGNC Symbol;Acc:HGNC:13200]
9.84e-38	MYL12A	201318_s_at	myosin light chain 12B [Source:HGNC Symbol;Acc:HGNC:29827]
1.13e-37	CD59	200983_x_at	CD59 molecule (CD59 blood group) [Source:HGNC Symbol;Acc:HGNC:1689]
1.19e-37	FAS	215719_x_at	Fas cell surface death receptor [Source:HGNC Symbol;Acc:HGNC:11920]
1.44e-37	CD58	205173_x_at	CD58 molecule [Source:HGNC Symbol;Acc:HGNC:1688]
2.49e-37	CTSA	200661_at	cathepsin A [Source:HGNC Symbol;Acc:HGNC:9251]
3.07e-37	PAM	212958_x_at	peptidylglycine alpha-amidating monooxygenase [Source:HGNC Symbol;Acc:HGNC:8596]
#QUERY	RMST_6	1562633_at	rhabdomyosarcoma 2 associated transcript (non-protein coding) [Source:HGNC Symbol;Acc:HGNC:29893]
2.61e-53	RMST_6	1560834_a_at	rhabdomyosarcoma 2 associated transcript (non-protein coding) [Source:HGNC Symbol;Acc:HGNC:29893]
1.74e-47	N/A	222325_at	N/A
2.69e-43	MIR135A2	229782_at	Rhabdomyosarcoma 2 associated transcript conserved region 10 [Source:RFAM;Acc:RF01971]
7.43e-24	IQUB	1568924_a_at	IQ motif and ubiquitin domain containing [Source:HGNC Symbol;Acc:HGNC:21995]
2.79e-23	SYNPR-AS1	240184_at	SYNPR antisense RNA 1 [Source:HGNC Symbol;Acc:HGNC:40774]
6.15e-23	B3GALT1	222969_at	beta-1,3-galactosyltransferase 1 [Source:HGNC Symbol;Acc:HGNC:916]
9.22e-22	ZMAT4	219877_at	zinc finger matrin-type 4 [Source:HGNC Symbol;Acc:HGNC:25844]
1.14e-21	N/A	1570098_at	N/A
2.26e-21	UBE3D	233327_at	ubiquitin protein ligase E3D [Source:HGNC Symbol;Acc:HGNC:21381]
3.12e-21	N/A	1566862_at	N/A
3.75e-21	N/A	1560654_at	N/A
8.29e-21	N/A	1562687_x_at	N/A
1.1e-20	N/A	1562828_at	N/A
1.39e-20	ADGRV1	234871_at	adhesion G protein-coupled receptor V1 [Source:HGNC Symbol;Acc:HGNC:17416]
1.91e-20	ADAMTS20	220717_at	ADAM metallopeptidase with thrombospondin type 1 motif 20 [Source:HGNC Symbol;Acc:HGNC:17178]
2.01e-20	AC005592.1	234509_at	N/A
3.52e-20	AC025031.4	234100_at	N/A
5.44e-20	DEFB106A	1552411_at	defensin beta 106B [Source:HGNC Symbol;Acc:HGNC:28879]
1.3e-19	PPP1R9A	231966_at	protein phosphatase 1 regulatory subunit 9A [Source:HGNC Symbol;Acc:HGNC:14946]
1.56e-19	TPTE2P2	1556876_s_at	transmembrane phosphoinositide 3-phosphatase and tensin homolog 2 pseudogene 2 [Source:HGNC Symbol;Acc:HGNC:38076]
1.83e-19	N/A	224234_at	N/A
1.9e-19	LINC01876	1569681_at	long intergenic non-protein coding RNA 1876 [Source:HGNC Symbol;Acc:HGNC:52695]
2.01e-19	N/A	216809_at	N/A
2.1e-19	SLC4A8	1554113_a_at	solute carrier family 4 member 8 [Source:HGNC Symbol;Acc:HGNC:11034]
2.53e-19	N/A	1555001_at	N/A
2.58e-19	ELAVL2	208427_s_at	ELAV like RNA binding protein 2 [Source:HGNC Symbol;Acc:HGNC:3313]
3.02e-19	AC016582.1	1568690_a_at	N/A
3.98e-19	N/A	234132_at	N/A
4.81e-19	SNHG14	241834_at	small nucleolar RNA host gene 14 [Source:HGNC Symbol;Acc:HGNC:37462]
6.62e-19	FAM201A	1557541_at	family with sequence similarity 201 member A [Source:HGNC Symbol;Acc:HGNC:27239]
7.16e-19	N/A	1561534_at	N/A
7.38e-19	CCDC172	1555443_at	coiled-coil domain containing 172 [Source:HGNC Symbol;Acc:HGNC:30524]
8.81e-19	N/A	243332_at	N/A
1.35e-18	MED12L	232114_at	mediator complex subunit 12 like [Source:HGNC Symbol;Acc:HGNC:16050]
1.52e-18	N/A	1566637_at	N/A
1.59e-18	N/A	230614_at	N/A
1.61e-18	AC006206.1	233398_at	N/A
1.76e-18	ELMOD2	1557837_a_at	ELMO domain containing 2 [Source:HGNC Symbol;Acc:HGNC:28111]
2.29e-18	C8ORF34-AS1	1556421_at	C8orf34 antisense RNA 1 [Source:HGNC Symbol;Acc:HGNC:27840]
2.54e-18	SOHLH2	1555401_at	spermatogenesis and oogenesis specific basic helix-loop-helix 2 [Source:HGNC Symbol;Acc:HGNC:26026]
2.68e-18	MAGI2	237786_at	membrane associated guanylate kinase, WW and PDZ domain containing 2 [Source:HGNC Symbol;Acc:HGNC:18957]
4.43e-18	N/A	237578_at	N/A
4.62e-18	N/A	243097_x_at	N/A
7.28e-18	NEGR1-IT1	1563316_at	NEGR1 intronic transcript 1 [Source:HGNC Symbol;Acc:HGNC:41432]
1.78e-17	POU4F2	207725_at	POU class 4 homeobox 2 [Source:HGNC Symbol;Acc:HGNC:9219]
1.79e-17	ANKRD18B	242045_at	ankyrin repeat domain 18B [Source:HGNC Symbol;Acc:HGNC:23644]
2.22e-17	WFDC9	1552414_at	WAP four-disulfide core domain 9 [Source:HGNC Symbol;Acc:HGNC:20380]
2.31e-17	N/A	1564654_at	N/A
2.41e-17	NPHP3-AS1	1569882_at	NPHP3 antisense RNA 1 [Source:HGNC Symbol;Acc:HGNC:24129]
#QUERY	HECW1-IT1	1560950_at	HECW1 intronic transcript 1 [Source:HGNC Symbol;Acc:HGNC:41465]
2.82e-18	LINC00692	1556529_a_at	long intergenic non-protein coding RNA 692 [Source:HGNC Symbol;Acc:HGNC:27708]
4.34e-15	AC073314.1	1566169_at	N/A
1.44e-13	OR2C3	1555018_at	olfactory receptor family 2 subfamily C member 3 [Source:HGNC Symbol;Acc:HGNC:15005]
3.37e-13	N/A	1553930_at	N/A
4.51e-13	CDY2A	207647_at	chromodomain Y-linked 2B [Source:HGNC Symbol;Acc:HGNC:23921]
6.93e-13	AL512634.1	1561322_at	N/A
7.84e-13	N/A	1566762_at	N/A
8.94e-13	AL161756.1	1569554_at	N/A
1.2e-12	FAM47A	243700_x_at	family with sequence similarity 47 member A [Source:HGNC Symbol;Acc:HGNC:29962]
1.46e-12	ZNF32-AS3	1557881_at	ZNF32 antisense RNA 3 [Source:HGNC Symbol;Acc:HGNC:23583]
2.56e-12	N/A	206895_at	N/A
3.72e-12	DEFB129	233160_at	defensin beta 129 [Source:HGNC Symbol;Acc:HGNC:16218]
4.02e-12	N/A	1566999_at	N/A
4.5e-12	AC015819.3	1563825_at	N/A
4.56e-12	N/A	1557849_at	N/A
4.71e-12	N/A	237957_at	N/A
4.88e-12	N/A	240179_at	N/A
5.07e-12	NCAM2	232390_at	neural cell adhesion molecule 2 [Source:HGNC Symbol;Acc:HGNC:7657]
5.09e-12	FPGT-TNNI3K	220415_at	FPGT-TNNI3K readthrough [Source:HGNC Symbol;Acc:HGNC:42952]
5.6e-12	NRXN1	1558708_at	neurexin 1 [Source:HGNC Symbol;Acc:HGNC:8008]
5.71e-12	N/A	240631_at	N/A
6.84e-12	AL512347.1	238195_at	N/A
6.98e-12	N/A	1566677_at	N/A
7.05e-12	N/A	216785_at	N/A
8.28e-12	N/A	1569528_at	N/A
8.38e-12	AC091138.1	243742_at	N/A
8.78e-12	MYT1L	241485_at	myelin transcription factor 1 like [Source:HGNC Symbol;Acc:HGNC:7623]
9.21e-12	N/A	1553739_at	N/A
9.4e-12	AL512635.1	217345_at	N/A
9.61e-12	DMRTC2	236811_at	DMRT like family C2 [Source:HGNC Symbol;Acc:HGNC:13911]
1.03e-11	AC104640.1	1562616_at	N/A
1.11e-11	N/A	221117_at	N/A
1.12e-11	AKAP14	237281_at	A-kinase anchoring protein 14 [Source:HGNC Symbol;Acc:HGNC:24061]
1.12e-11	N/A	1570050_at	N/A
1.16e-11	N/A	1560309_s_at	N/A
1.17e-11	N/A	243390_at	N/A
1.25e-11	N/A	236443_at	N/A
1.26e-11	N/A	234602_x_at	N/A
1.32e-11	N/A	241567_at	N/A
1.47e-11	CYP4F30P	224278_at	cytochrome P450 family 4 subfamily F member 30, pseudogene [Source:HGNC Symbol;Acc:HGNC:25270]
1.49e-11	ODF4	1552408_at	outer dense fiber of sperm tails 4 [Source:HGNC Symbol;Acc:HGNC:19056]
1.54e-11	N/A	1552674_at	N/A
1.69e-11	IGF2BP2-AS1	1563207_at	IGF2BP2 antisense RNA 1 [Source:HGNC Symbol;Acc:HGNC:32674]
1.94e-11	MIR4307HG	244608_at	MIR4307 host gene [Source:HGNC Symbol;Acc:HGNC:52004]
1.98e-11	N/A	1558383_at	N/A
2.16e-11	NETO1	1552904_at	neuropilin and tolloid like 1 [Source:HGNC Symbol;Acc:HGNC:13823]
2.33e-11	N/A	1563083_s_at	N/A
2.47e-11	CABS1	231612_at	calcium binding protein, spermatid associated 1 [Source:HGNC Symbol;Acc:HGNC:30710]
2.54e-11	N/A	211371_at	N/A
#QUERY	LINP1	235921_at	lncRNA in non-homologous end joining pathway 1 [Source:HGNC Symbol;Acc:HGNC:53170]
5.51e-41	ANXA2	201590_x_at	annexin A2 [Source:HGNC Symbol;Acc:HGNC:537]
4.27e-39	ANXA2	213503_x_at	annexin A2 [Source:HGNC Symbol;Acc:HGNC:537]
3.63e-38	IL18	206295_at	interleukin 18 [Source:HGNC Symbol;Acc:HGNC:5986]
6.81e-38	SFN	33323_r_at	stratifin [Source:HGNC Symbol;Acc:HGNC:10773]
1.02e-37	SFN	33322_i_at	stratifin [Source:HGNC Symbol;Acc:HGNC:10773]
4.53e-37	LAMB3	209270_at	laminin subunit beta 3 [Source:HGNC Symbol;Acc:HGNC:6490]
1.49e-36	ANXA2	210427_x_at	annexin A2 [Source:HGNC Symbol;Acc:HGNC:537]
2.54e-36	AC011479.1	223631_s_at	chromosome 19 open reading frame 33 [Source:HGNC Symbol;Acc:HGNC:16668]
4.96e-36	ANXA2P2	208816_x_at	annexin A2 pseudogene 2 [Source:HGNC Symbol;Acc:HGNC:539]
2.4e-35	SFTA1P	243818_at	surfactant associated 1, pseudogene [Source:HGNC Symbol;Acc:HGNC:18383]
3.05e-35	F3	204363_at	coagulation factor III, tissue factor [Source:HGNC Symbol;Acc:HGNC:3541]
3.95e-34	ANXA3	209369_at	annexin A3 [Source:HGNC Symbol;Acc:HGNC:541]
1.61e-33	CAV2	203323_at	caveolin 2 [Source:HGNC Symbol;Acc:HGNC:1528]
7.5e-33	TBC1D2	222173_s_at	TBC1 domain family member 2 [Source:HGNC Symbol;Acc:HGNC:18026]
1.08e-32	ANXA1	201012_at	annexin A1 [Source:HGNC Symbol;Acc:HGNC:533]
5.16e-32	LY6K	223687_s_at	lymphocyte antigen 6 family member K [Source:HGNC Symbol;Acc:HGNC:24225]
6.05e-32	CAV2	203324_s_at	caveolin 2 [Source:HGNC Symbol;Acc:HGNC:1528]
8.83e-32	ANXA2P1	210876_at	annexin A2 pseudogene 1 [Source:HGNC Symbol;Acc:HGNC:538]
1.48e-31	LIMCH1	212325_at	LIM and calponin homology domains 1 [Source:HGNC Symbol;Acc:HGNC:29191]
1.63e-31	TRIM16L	204341_at	tripartite motif containing 16 [Source:HGNC Symbol;Acc:HGNC:17241]
4.44e-31	SFN	209260_at	stratifin [Source:HGNC Symbol;Acc:HGNC:10773]
1.25e-30	TUBA4A	212242_at	tubulin alpha 4a [Source:HGNC Symbol;Acc:HGNC:12407]
1.71e-30	OSMR	226621_at	oncostatin M receptor [Source:HGNC Symbol;Acc:HGNC:8507]
1.56e-29	N/A	201474_s_at	N/A
1.73e-29	AXL	202686_s_at	AXL receptor tyrosine kinase [Source:HGNC Symbol;Acc:HGNC:905]
3.4e-29	S100A2	204268_at	S100 calcium binding protein A2 [Source:HGNC Symbol;Acc:HGNC:10492]
3.81e-29	AC245041.2	1557094_at	annexin A8 [Source:HGNC Symbol;Acc:HGNC:546]
1.12e-28	CHST3	32094_at	carbohydrate sulfotransferase 3 [Source:HGNC Symbol;Acc:HGNC:1971]
1.45e-28	CDA	205627_at	cytidine deaminase [Source:HGNC Symbol;Acc:HGNC:1712]
1.91e-28	CAV1	203065_s_at	caveolin 1 [Source:HGNC Symbol;Acc:HGNC:1527]
4.02e-28	FLII	212024_x_at	FLII, actin remodeling protein [Source:HGNC Symbol;Acc:HGNC:3750]
5.71e-28	CLIP4	219944_at	CAP-Gly domain containing linker protein family member 4 [Source:HGNC Symbol;Acc:HGNC:26108]
7.52e-28	FERMT1	60474_at	fermitin family member 1 [Source:HGNC Symbol;Acc:HGNC:15889]
9.06e-28	KRT7	209016_s_at	keratin 7 [Source:HGNC Symbol;Acc:HGNC:6445]
1.01e-27	FOSL1	204420_at	FOS like 1, AP-1 transcription factor subunit [Source:HGNC Symbol;Acc:HGNC:13718]
2.48e-27	P3H2	218717_s_at	prolyl 3-hydroxylase 2 [Source:HGNC Symbol;Acc:HGNC:19317]
3.7e-27	ARHGAP23	226638_at	Rho GTPase activating protein 23 [Source:HGNC Symbol;Acc:HGNC:29293]
3.92e-27	CAV1	212097_at	caveolin 1 [Source:HGNC Symbol;Acc:HGNC:1527]
7.52e-27	ADRB2	206170_at	adrenoceptor beta 2 [Source:HGNC Symbol;Acc:HGNC:286]
8.27e-27	PLEK2	218644_at	pleckstrin 2 [Source:HGNC Symbol;Acc:HGNC:19238]
1.12e-26	MYOF	211864_s_at	myoferlin [Source:HGNC Symbol;Acc:HGNC:3656]
1.37e-26	N/A	1568126_at	N/A
1.47e-26	AKR1B1	201272_at	aldo-keto reductase family 1 member B [Source:HGNC Symbol;Acc:HGNC:381]
1.81e-26	ANXA2P3	211241_at	annexin A2 pseudogene 3 [Source:HGNC Symbol;Acc:HGNC:540]
1.89e-26	NRG1	206343_s_at	neuregulin 1 [Source:HGNC Symbol;Acc:HGNC:7997]
1.94e-26	LETM2	1552546_a_at	leucine zipper and EF-hand containing transmembrane protein 2 [Source:HGNC Symbol;Acc:HGNC:14648]
2.21e-26	FERMT1	218796_at	fermitin family member 1 [Source:HGNC Symbol;Acc:HGNC:15889]
2.46e-26	RNA5SP392	227272_at	chromosome 15 open reading frame 52 [Source:HGNC Symbol;Acc:HGNC:33488]
3.03e-26	SLC35F3	229065_at	solute carrier family 35 member F3 [Source:HGNC Symbol;Acc:HGNC:23616]
#QUERY	DPP10-AS1	236351_at	DPP10 antisense RNA 1 [Source:HGNC Symbol;Acc:HGNC:40941]
3.83e-148	DPP10	228598_at	dipeptidyl peptidase like 10 [Source:HGNC Symbol;Acc:HGNC:20823]
3.09e-26	RNFT2	221909_at	ring finger protein, transmembrane 2 [Source:HGNC Symbol;Acc:HGNC:25905]
3.3e-24	BEX2	224367_at	brain expressed X-linked 2 [Source:HGNC Symbol;Acc:HGNC:30933]
3.4e-24	FAM69B	229002_at	family with sequence similarity 69 member B [Source:HGNC Symbol;Acc:HGNC:28290]
9.99e-24	PPM1E	236302_at	protein phosphatase, Mg2+/Mn2+ dependent 1E [Source:HGNC Symbol;Acc:HGNC:19322]
7.23e-23	GALNT13	234472_at	polypeptide N-acetylgalactosaminyltransferase 13 [Source:HGNC Symbol;Acc:HGNC:23242]
7.29e-23	GABRB3	227830_at	gamma-aminobutyric acid type A receptor beta3 subunit [Source:HGNC Symbol;Acc:HGNC:4083]
1.88e-22	CKMT1B	202712_s_at	creatine kinase, mitochondrial 1B [Source:HGNC Symbol;Acc:HGNC:1995]
4.64e-22	CTNND2	209617_s_at	catenin delta 2 [Source:HGNC Symbol;Acc:HGNC:2516]
8.41e-22	CTNND2	209618_at	catenin delta 2 [Source:HGNC Symbol;Acc:HGNC:2516]
1.09e-21	SBK1	226549_at	SH3 domain binding kinase 1 [Source:HGNC Symbol;Acc:HGNC:17699]
1.16e-21	ANO5	229313_at	anoctamin 5 [Source:HGNC Symbol;Acc:HGNC:27337]
3.04e-21	GNG4	205184_at	G protein subunit gamma 4 [Source:HGNC Symbol;Acc:HGNC:4407]
3.43e-21	ELAVL2	228260_at	ELAV like RNA binding protein 2 [Source:HGNC Symbol;Acc:HGNC:3313]
4.09e-21	GABRB3	227690_at	gamma-aminobutyric acid type A receptor beta3 subunit [Source:HGNC Symbol;Acc:HGNC:4083]
5.43e-21	ARFGEF3	231856_at	ARFGEF family member 3 [Source:HGNC Symbol;Acc:HGNC:21213]
7.06e-21	ASRGL1	218857_s_at	asparaginase like 1 [Source:HGNC Symbol;Acc:HGNC:16448]
9.87e-21	FAM155B	206299_at	family with sequence similarity 155 member B [Source:HGNC Symbol;Acc:HGNC:30701]
1.2e-20	GABRB3	229724_at	gamma-aminobutyric acid type A receptor beta3 subunit [Source:HGNC Symbol;Acc:HGNC:4083]
1.57e-20	ZNF711	228988_at	zinc finger protein 711 [Source:HGNC Symbol;Acc:HGNC:13128]
3.12e-20	ICA1	210547_x_at	islet cell autoantigen 1 [Source:HGNC Symbol;Acc:HGNC:5343]
3.71e-20	WNK2	227217_at	WNK lysine deficient protein kinase 2 [Source:HGNC Symbol;Acc:HGNC:14542]
4.71e-20	HS6ST2	1552767_a_at	heparan sulfate 6-O-sulfotransferase 2 [Source:HGNC Symbol;Acc:HGNC:19133]
4.93e-20	UGT8	228956_at	UDP glycosyltransferase 8 [Source:HGNC Symbol;Acc:HGNC:12555]
5e-20	KIF5C	203130_s_at	kinesin family member 5C [Source:HGNC Symbol;Acc:HGNC:6325]
6.32e-20	HRASLS	219984_s_at	HRAS like suppressor [Source:HGNC Symbol;Acc:HGNC:14922]
7.12e-20	TDRKH	223530_at	tudor and KH domain containing [Source:HGNC Symbol;Acc:HGNC:11713]
8.46e-20	SBK1	226548_at	SH3 domain binding kinase 1 [Source:HGNC Symbol;Acc:HGNC:17699]
9.68e-20	SYT13	226086_at	synaptotagmin 13 [Source:HGNC Symbol;Acc:HGNC:14962]
1.1e-19	RNFT2	221908_at	ring finger protein, transmembrane 2 [Source:HGNC Symbol;Acc:HGNC:25905]
1.17e-19	ARHGAP44	205414_s_at	Rho GTPase activating protein 44 [Source:HGNC Symbol;Acc:HGNC:29096]
1.27e-19	KIF26A	232069_at	kinesin family member 26A [Source:HGNC Symbol;Acc:HGNC:20226]
1.63e-19	SH3GL3	205637_s_at	SH3 domain containing GRB2 like 3, endophilin A3 [Source:HGNC Symbol;Acc:HGNC:10832]
2.13e-19	CNKSR2	229116_at	connector enhancer of kinase suppressor of Ras 2 [Source:HGNC Symbol;Acc:HGNC:19701]
2.63e-19	SCG3	219196_at	secretogranin III [Source:HGNC Symbol;Acc:HGNC:13707]
3.7e-19	CENPV	226610_at	centromere protein V [Source:HGNC Symbol;Acc:HGNC:29920]
3.79e-19	ASRGL1	222764_at	asparaginase like 1 [Source:HGNC Symbol;Acc:HGNC:16448]
4.19e-19	COBL	213050_at	cordon-bleu WH2 repeat protein [Source:HGNC Symbol;Acc:HGNC:22199]
4.99e-19	RIMKLA	235948_at	ribosomal modification protein rimK like family member A [Source:HGNC Symbol;Acc:HGNC:28725]
7.55e-19	HS6ST2	230030_at	heparan sulfate 6-O-sulfotransferase 2 [Source:HGNC Symbol;Acc:HGNC:19133]
9.94e-19	SLAIN1	225619_at	SLAIN motif family member 1 [Source:HGNC Symbol;Acc:HGNC:26387]
9.95e-19	CECR2	239752_at	CECR2, histone acetyl-lysine reader [Source:HGNC Symbol;Acc:HGNC:1840]
1.02e-18	LINGO1	227933_at	leucine rich repeat and Ig domain containing 1 [Source:HGNC Symbol;Acc:HGNC:21205]
1.12e-18	PAIP2B	221868_at	poly(A) binding protein interacting protein 2B [Source:HGNC Symbol;Acc:HGNC:29200]
1.16e-18	KIF5C	203129_s_at	kinesin family member 5C [Source:HGNC Symbol;Acc:HGNC:6325]
1.22e-18	ATP8A1	213106_at	ATPase phospholipid transporting 8A1 [Source:HGNC Symbol;Acc:HGNC:13531]
1.59e-18	CENPV	226611_s_at	centromere protein V [Source:HGNC Symbol;Acc:HGNC:29920]
1.68e-18	STRBP	223246_s_at	spermatid perinuclear RNA binding protein [Source:HGNC Symbol;Acc:HGNC:16462]
2.1e-18	HRASLS	219983_at	HRAS like suppressor [Source:HGNC Symbol;Acc:HGNC:14922]
#QUERY	UCA1	227919_at	Urothelial cancer associated 1 conserved region [Source:RFAM;Acc:RF02202]
9.76e-51	VGLL1	215729_s_at	vestigial like family member 1 [Source:HGNC Symbol;Acc:HGNC:20985]
1.04e-50	CST6	206595_at	cystatin E/M [Source:HGNC Symbol;Acc:HGNC:2478]
6.4e-50	GJB3	215243_s_at	gap junction protein beta 3 [Source:HGNC Symbol;Acc:HGNC:4285]
2.91e-49	GJB3	205490_x_at	gap junction protein beta 3 [Source:HGNC Symbol;Acc:HGNC:4285]
2.28e-48	ADGRF1	238689_at	adhesion G protein-coupled receptor F1 [Source:HGNC Symbol;Acc:HGNC:18990]
3.46e-46	TACSTD2	202286_s_at	tumor associated calcium signal transducer 2 [Source:HGNC Symbol;Acc:HGNC:11530]
7.97e-45	SH2D3A	219513_s_at	SH2 domain containing 3A [Source:HGNC Symbol;Acc:HGNC:16885]
1.48e-44	LCN2	212531_at	lipocalin 2 [Source:HGNC Symbol;Acc:HGNC:6526]
1.82e-44	CLDN4	201428_at	claudin 4 [Source:HGNC Symbol;Acc:HGNC:2046]
3.43e-43	SFN	33322_i_at	stratifin [Source:HGNC Symbol;Acc:HGNC:10773]
6.89e-41	GPRC5A	212444_at	microRNA 614 [Source:HGNC Symbol;Acc:HGNC:32870]
1.57e-40	ANXA3	209369_at	annexin A3 [Source:HGNC Symbol;Acc:HGNC:541]
4.34e-40	SFN	33323_r_at	stratifin [Source:HGNC Symbol;Acc:HGNC:10773]
6.59e-40	KLK6	204733_at	kallikrein related peptidase 6 [Source:HGNC Symbol;Acc:HGNC:6367]
4.38e-39	CDA	205627_at	cytidine deaminase [Source:HGNC Symbol;Acc:HGNC:1712]
5.14e-39	GPRC5A	203108_at	G protein-coupled receptor class C group 5 member A [Source:HGNC Symbol;Acc:HGNC:9836]
5.84e-39	LAMB3	209270_at	laminin subunit beta 3 [Source:HGNC Symbol;Acc:HGNC:6490]
7.53e-39	TMEM139	227753_at	transmembrane protein 139 [Source:HGNC Symbol;Acc:HGNC:22058]
1.78e-38	TGFA	205016_at	transforming growth factor alpha [Source:HGNC Symbol;Acc:HGNC:11765]
1.98e-38	CAPN1	200752_s_at	calpain 1 [Source:HGNC Symbol;Acc:HGNC:1476]
2.79e-38	PROSER2	230051_at	proline and serine rich 2 [Source:HGNC Symbol;Acc:HGNC:23728]
4.52e-38	CRYBG2	220289_s_at	crystallin beta-gamma domain containing 2 [Source:HGNC Symbol;Acc:HGNC:17295]
1.01e-37	LAD1	203287_at	ladinin 1 [Source:HGNC Symbol;Acc:HGNC:6472]
1.07e-37	EZR	208622_s_at	ezrin [Source:HGNC Symbol;Acc:HGNC:12691]
2.08e-37	FAM83H	226129_at	family with sequence similarity 83 member H [Source:HGNC Symbol;Acc:HGNC:24797]
6.06e-37	MET	203510_at	MET proto-oncogene, receptor tyrosine kinase [Source:HGNC Symbol;Acc:HGNC:7029]
6.22e-37	PPL	203407_at	periplakin [Source:HGNC Symbol;Acc:HGNC:9273]
7.5e-37	N/A	225645_at	N/A
1.1e-36	RAB25	218186_at	RAB25, member RAS oncogene family [Source:HGNC Symbol;Acc:HGNC:18238]
1.11e-36	N/A	1555742_at	N/A
4.26e-36	N/A	204855_at	N/A
4.56e-36	SFN	209260_at	stratifin [Source:HGNC Symbol;Acc:HGNC:10773]
5.63e-36	CBLC	220638_s_at	Cbl proto-oncogene C [Source:HGNC Symbol;Acc:HGNC:15961]
5.93e-36	VGLL1	205487_s_at	vestigial like family member 1 [Source:HGNC Symbol;Acc:HGNC:20985]
6.4e-36	TSPAN1	209114_at	tetraspanin 1 [Source:HGNC Symbol;Acc:HGNC:20657]
7.05e-36	EZR	208623_s_at	ezrin [Source:HGNC Symbol;Acc:HGNC:12691]
7.56e-36	ST14	202005_at	suppression of tumorigenicity 14 [Source:HGNC Symbol;Acc:HGNC:11344]
8.63e-36	MACC1	232151_at	MACC1, MET transcriptional regulator [Source:HGNC Symbol;Acc:HGNC:30215]
1.09e-35	PROM2	1552797_s_at	prominin 2 [Source:HGNC Symbol;Acc:HGNC:20685]
1.31e-35	ST14	216905_s_at	suppression of tumorigenicity 14 [Source:HGNC Symbol;Acc:HGNC:11344]
1.81e-35	CHMP4C	226803_at	charged multivesicular body protein 4C [Source:HGNC Symbol;Acc:HGNC:30599]
2.53e-35	ALS2CL	243276_at	ALS2 C-terminal like [Source:HGNC Symbol;Acc:HGNC:20605]
3.1e-35	MPZL2	203780_at	myelin protein zero like 2 [Source:HGNC Symbol;Acc:HGNC:3496]
3.26e-35	LAMA3	203726_s_at	laminin subunit alpha 3 [Source:HGNC Symbol;Acc:HGNC:6483]
5.55e-35	AC090227.1	225301_s_at	myosin VB [Source:HGNC Symbol;Acc:HGNC:7603]
5.99e-35	MAL2	224650_at	mal, T-cell differentiation protein 2 (gene/pseudogene) [Source:HGNC Symbol;Acc:HGNC:13634]
7.77e-35	DTX4	212611_at	deltex E3 ubiquitin ligase 4 [Source:HGNC Symbol;Acc:HGNC:29151]
7.8e-35	PROSER2	229801_at	proline and serine rich 2 [Source:HGNC Symbol;Acc:HGNC:23728]
9.2e-35	CTSH	202295_s_at	cathepsin H [Source:HGNC Symbol;Acc:HGNC:2535]
#QUERY	SSTR5-AS1	1557146_a_at	SSTR5 antisense RNA 1 [Source:HGNC Symbol;Acc:HGNC:26502]
9.26e-25	AGR2	228969_at	anterior gradient 2, protein disulphide isomerase family member [Source:HGNC Symbol;Acc:HGNC:328]
2.94e-24	REG4	223447_at	regenerating family member 4 [Source:HGNC Symbol;Acc:HGNC:22977]
2.32e-20	TSPAN8	203824_at	tetraspanin 8 [Source:HGNC Symbol;Acc:HGNC:11855]
9.93e-20	TFF1	205009_at	trefoil factor 1 [Source:HGNC Symbol;Acc:HGNC:11755]
2.45e-19	TRNP1	227862_at	TMF1-regulated nuclear protein 1 [Source:HGNC Symbol;Acc:HGNC:34348]
2.8e-19	PRR15	226961_at	proline rich 15 [Source:HGNC Symbol;Acc:HGNC:22310]
4.81e-19	REG4	1554436_a_at	regenerating family member 4 [Source:HGNC Symbol;Acc:HGNC:22977]
4.82e-19	PLS1	205190_at	plastin 1 [Source:HGNC Symbol;Acc:HGNC:9090]
2.05e-18	PRSS3	207463_x_at	protease, serine 3 [Source:HGNC Symbol;Acc:HGNC:9486]
3.26e-18	RGS2	202388_at	regulator of G protein signaling 2 [Source:HGNC Symbol;Acc:HGNC:9998]
3.64e-18	SCIN	1552365_at	scinderin [Source:HGNC Symbol;Acc:HGNC:21695]
6.46e-18	RPH3AL	221614_s_at	rabphilin 3A like (without C2 domains) [Source:HGNC Symbol;Acc:HGNC:10296]
7.21e-18	MUC5B	213432_at	mucin 5B, oligomeric mucus/gel-forming [Source:HGNC Symbol;Acc:HGNC:7516]
8.74e-18	AGR2	209173_at	anterior gradient 2, protein disulphide isomerase family member [Source:HGNC Symbol;Acc:HGNC:328]
9.59e-18	CREB3L1	213059_at	cAMP responsive element binding protein 3 like 1 [Source:HGNC Symbol;Acc:HGNC:18856]
1.04e-17	PAPSS2	203060_s_at	3'-phosphoadenosine 5'-phosphosulfate synthase 2 [Source:HGNC Symbol;Acc:HGNC:8604]
1.16e-17	B3GNT3	204856_at	UDP-GlcNAc:betaGal beta-1,3-N-acetylglucosaminyltransferase 3 [Source:HGNC Symbol;Acc:HGNC:13528]
1.99e-17	TNFRSF11A	238846_at	TNF receptor superfamily member 11a [Source:HGNC Symbol;Acc:HGNC:11908]
2.97e-17	RSPH1	230093_at	radial spoke head 1 homolog [Source:HGNC Symbol;Acc:HGNC:12371]
3.6e-17	FMO5	205776_at	flavin containing monooxygenase 5 [Source:HGNC Symbol;Acc:HGNC:3773]
3.82e-17	DPP4	203717_at	dipeptidyl peptidase 4 [Source:HGNC Symbol;Acc:HGNC:3009]
4.7e-17	PLEKHA6	229245_at	pleckstrin homology domain containing A6 [Source:HGNC Symbol;Acc:HGNC:17053]
5.85e-17	ZSWIM5	232336_at	zinc finger SWIM-type containing 5 [Source:HGNC Symbol;Acc:HGNC:29299]
6.8e-17	TFF3	204623_at	trefoil factor 3 [Source:HGNC Symbol;Acc:HGNC:11757]
9.79e-17	SLC16A9	227506_at	solute carrier family 16 member 9 [Source:HGNC Symbol;Acc:HGNC:23520]
1.04e-16	SHISA3	229485_x_at	shisa family member 3 [Source:HGNC Symbol;Acc:HGNC:25159]
1.22e-16	SIDT1	219734_at	SID1 transmembrane family member 1 [Source:HGNC Symbol;Acc:HGNC:25967]
1.91e-16	PTPRH	208300_at	protein tyrosine phosphatase, receptor type H [Source:HGNC Symbol;Acc:HGNC:9672]
2.06e-16	GNA14	220108_at	G protein subunit alpha 14 [Source:HGNC Symbol;Acc:HGNC:4382]
2.91e-16	NR3C2	205259_at	nuclear receptor subfamily 3 group C member 2 [Source:HGNC Symbol;Acc:HGNC:7979]
2.98e-16	HSD17B2	204818_at	hydroxysteroid 17-beta dehydrogenase 2 [Source:HGNC Symbol;Acc:HGNC:5211]
2.98e-16	SYBU	218692_at	syntabulin [Source:HGNC Symbol;Acc:HGNC:26011]
3.5e-16	PRSS2	216470_x_at	protease, serine 3 pseudogene 1 [Source:HGNC Symbol;Acc:HGNC:43787]
5.15e-16	FRMD3	229893_at	FERM domain containing 3 [Source:HGNC Symbol;Acc:HGNC:24125]
5.31e-16	PTPRN2	203029_s_at	protein tyrosine phosphatase, receptor type N2 [Source:HGNC Symbol;Acc:HGNC:9677]
1.03e-15	TSPAN1	209114_at	tetraspanin 1 [Source:HGNC Symbol;Acc:HGNC:20657]
1.11e-15	CSRNP3	235355_at	cysteine and serine rich nuclear protein 3 [Source:HGNC Symbol;Acc:HGNC:30729]
1.43e-15	DPP4	203716_s_at	dipeptidyl peptidase 4 [Source:HGNC Symbol;Acc:HGNC:3009]
1.52e-15	DPP4	211478_s_at	dipeptidyl peptidase 4 [Source:HGNC Symbol;Acc:HGNC:3009]
1.62e-15	PRSS3	213421_x_at	protease, serine 3 [Source:HGNC Symbol;Acc:HGNC:9486]
1.87e-15	NGEF	227240_at	neuronal guanine nucleotide exchange factor [Source:HGNC Symbol;Acc:HGNC:7807]
2.45e-15	GPER1	210640_s_at	G protein-coupled estrogen receptor 1 [Source:HGNC Symbol;Acc:HGNC:4485]
3.1e-15	HOXA13	238571_at	homeobox A13 [Source:HGNC Symbol;Acc:HGNC:5102]
3.1e-15	TNFRSF11A	207037_at	TNF receptor superfamily member 11a [Source:HGNC Symbol;Acc:HGNC:11908]
3.32e-15	HDAC1	201209_at	histone deacetylase 1 [Source:HGNC Symbol;Acc:HGNC:4852]
3.6e-15	RIMKLA	235948_at	ribosomal modification protein rimK like family member A [Source:HGNC Symbol;Acc:HGNC:28725]
6.07e-15	F5	204714_s_at	coagulation factor V [Source:HGNC Symbol;Acc:HGNC:3542]
6.13e-15	TPD52	236655_at	tumor protein D52 [Source:HGNC Symbol;Acc:HGNC:12005]
6.63e-15	RBP4	219140_s_at	retinol binding protein 4 [Source:HGNC Symbol;Acc:HGNC:9922]
#QUERY	ELFN2	1561369_at	extracellular leucine rich repeat and fibronectin type III domain containing 2 [Source:NCBI gene;Acc:114794]
1.67e-34	AL445238.1	1566956_at	N/A
1e-32	C12ORF80	1560277_a_at	chromosome 12 open reading frame 80 [Source:HGNC Symbol;Acc:HGNC:27473]
1.56e-32	AC040162.4	236593_at	N/A
1.29e-31	AC090983.1	1569750_at	N/A
1.58e-31	ANHX	1556959_at	anomalous homeobox [Source:HGNC Symbol;Acc:HGNC:40024]
1.68e-31	LINC01913	237111_at	long intergenic non-protein coding RNA 1913 [Source:HGNC Symbol;Acc:HGNC:52732]
1.98e-31	LINC01310	1557588_at	long intergenic non-protein coding RNA 1310 [Source:HGNC Symbol;Acc:HGNC:50501]
2.14e-31	RPLP0P1	234797_at	ribosomal protein lateral stalk subunit P0 pseudogene 1 [Source:HGNC Symbol;Acc:HGNC:16585]
2.41e-31	MYOZ3	1562002_at	myozenin 3 [Source:HGNC Symbol;Acc:HGNC:18565]
2.94e-31	LINC01525	240273_at	long intergenic non-protein coding RNA 1525 [Source:HGNC Symbol;Acc:HGNC:51264]
6.47e-31	AC093283.1	1564749_at	N/A
7.26e-31	AP006547.1	1570330_at	N/A
7.74e-31	SMIM21	1564400_at	small integral membrane protein 21 [Source:HGNC Symbol;Acc:HGNC:27598]
7.97e-31	CSMD2-AS1	1569696_at	CSMD2 antisense RNA 1 [Source:HGNC Symbol;Acc:HGNC:40882]
9.77e-31	AC061975.1	1562409_s_at	N/A
1.49e-30	N/A	1569933_at	N/A
1.62e-30	SIX3OS1_6	1570569_at	Six3os1 conserved region 6 [Source:RFAM;Acc:RF02251]
1.78e-30	AC007241.1	1561390_at	family with sequence similarity 41 member A, Y-linked 2 [Source:HGNC Symbol;Acc:HGNC:37135]
1.87e-30	TRY2P	1568828_at	trypsinogen-like pseudogene [Source:NCBI gene;Acc:207147]
1.92e-30	N/A	1566029_at	N/A
2.01e-30	TMEM95	1560281_a_at	transmembrane protein 95 [Source:HGNC Symbol;Acc:HGNC:27898]
2.7e-30	N/A	237913_at	N/A
2.8e-30	N/A	1556855_a_at	N/A
3.55e-30	AC096734.2	1560630_at	N/A
5.22e-30	CLMAT3	1561413_at	colorectal liver metastasis associated transcript 3 [Source:HGNC Symbol;Acc:HGNC:52287]
7.64e-30	CYP2A6	1494_f_at	cytochrome P450 family 2 subfamily A member 6 [Source:HGNC Symbol;Acc:HGNC:2610]
1.12e-29	AL355592.1	237345_at	N/A
1.53e-29	SLC34A3	1552510_at	solute carrier family 34 member 3 [Source:HGNC Symbol;Acc:HGNC:20305]
1.59e-29	SCN10A	208578_at	sodium voltage-gated channel alpha subunit 10 [Source:HGNC Symbol;Acc:HGNC:10582]
1.86e-29	N/A	1564660_at	N/A
2.38e-29	GJD2	221407_at	gap junction protein delta 2 [Source:HGNC Symbol;Acc:HGNC:19154]
2.39e-29	KLK4	1555697_at	kallikrein related peptidase 4 [Source:HGNC Symbol;Acc:HGNC:6365]
2.4e-29	LINC01343	1562510_at	long intergenic non-protein coding RNA 1343 [Source:HGNC Symbol;Acc:HGNC:50553]
2.91e-29	AC020661.1	1568649_at	N/A
2.95e-29	N/A	1564021_at	N/A
3.11e-29	DKFZP434K028	1554880_at	uncharacterized LOC26070 [Source:NCBI gene;Acc:26070]
3.89e-29	DNM1P34	1570057_x_at	dynamin 1 pseudogene 34 [Source:HGNC Symbol;Acc:HGNC:35181]
4.8e-29	LINC01785	1556405_s_at	long intergenic non-protein coding RNA 1785 [Source:HGNC Symbol;Acc:HGNC:25060]
5.04e-29	GJA10	237042_at	gap junction protein alpha 10 [Source:HGNC Symbol;Acc:HGNC:16995]
5.07e-29	LINGO1-AS2	1561619_at	LINGO1 antisense RNA 2 [Source:HGNC Symbol;Acc:HGNC:51423]
5.12e-29	DCST1	1553860_at	DC-STAMP domain containing 1 [Source:HGNC Symbol;Acc:HGNC:26539]
7.2e-29	N/A	1563587_at	N/A
7.84e-29	TEX28P1	207364_at	testis expressed 28 pseudogene 1 [Source:HGNC Symbol;Acc:HGNC:33356]
8.07e-29	AP003717.1	1552976_at	N/A
8.49e-29	KCNN1	206231_at	potassium calcium-activated channel subfamily N member 1 [Source:HGNC Symbol;Acc:HGNC:6290]
1.37e-28	AL109954.1	234449_at	N/A
1.5e-28	LMNTD1	1552865_a_at	lamin tail domain containing 1 [Source:HGNC Symbol;Acc:HGNC:26683]
2.06e-28	CER1	221378_at	cerberus 1, DAN family BMP antagonist [Source:HGNC Symbol;Acc:HGNC:1862]
2.12e-28	N/A	1565581_at	N/A
#QUERY	MIR194-2	1556718_s_at	MIR194-2 host gene [Source:HGNC Symbol;Acc:HGNC:51946]
4.92e-61	PANX2	1552944_a_at	pannexin 2 [Source:HGNC Symbol;Acc:HGNC:8600]
6.06e-56	AC020661.1	1568649_at	N/A
7.4e-53	TMEM132A	232419_at	transmembrane protein 132A [Source:HGNC Symbol;Acc:HGNC:31092]
1.53e-51	AP006547.1	1570330_at	N/A
5.37e-51	PSAPL1	1564333_a_at	prosaposin like 1 (gene/pseudogene) [Source:HGNC Symbol;Acc:HGNC:33131]
7.61e-51	MAP3K10	206362_x_at	mitogen-activated protein kinase kinase kinase 10 [Source:HGNC Symbol;Acc:HGNC:6849]
2.52e-50	UTS2R	1553262_a_at	urotensin 2 receptor [Source:HGNC Symbol;Acc:HGNC:4468]
8.22e-50	FOXN4	1564713_a_at	forkhead box N4 [Source:HGNC Symbol;Acc:HGNC:21399]
9.54e-50	AC010319.2	1553755_at	nucleoredoxin like 1 [Source:HGNC Symbol;Acc:HGNC:25179]
1.42e-49	N/A	217041_at	N/A
3.32e-49	POM121L12	1556291_at	POM121 transmembrane nucleoporin like 12 [Source:HGNC Symbol;Acc:HGNC:25369]
3.48e-49	GPSM1	1554259_at	G protein signaling modulator 1 [Source:HGNC Symbol;Acc:HGNC:17858]
3.58e-49	GAS2L2	1552596_at	growth arrest specific 2 like 2 [Source:HGNC Symbol;Acc:HGNC:24846]
5.16e-49	UPK3BP1	179_at	DTX2 pseudogene 1 [Source:HGNC Symbol;Acc:HGNC:42352]
5.75e-49	RAI1	1552558_a_at	retinoic acid induced 1 [Source:HGNC Symbol;Acc:HGNC:9834]
7.32e-49	PDZD3	1555490_s_at	PDZ domain containing 3 [Source:HGNC Symbol;Acc:HGNC:19891]
1.09e-48	LINC01869	1554222_at	long intergenic non-protein coding RNA 1869 [Source:HGNC Symbol;Acc:HGNC:25050]
1.29e-48	ZNF598	232367_x_at	zinc finger protein 598 [Source:HGNC Symbol;Acc:HGNC:28079]
4.61e-48	MYOZ3	1562002_at	myozenin 3 [Source:HGNC Symbol;Acc:HGNC:18565]
5.49e-48	LINC00689	243261_at	long intergenic non-protein coding RNA 689 [Source:HGNC Symbol;Acc:HGNC:27217]
6.18e-48	AL445238.1	1566956_at	N/A
6.71e-48	USH1G	1553263_at	USH1 protein network component sans [Source:HGNC Symbol;Acc:HGNC:16356]
7e-48	NKX1-1	1565537_at	NK1 homeobox 1 [Source:HGNC Symbol;Acc:HGNC:24975]
1.13e-47	SYT15	1560878_at	synaptotagmin 15 [Source:HGNC Symbol;Acc:HGNC:17167]
3.31e-47	MYOZ3	1562004_x_at	myozenin 3 [Source:HGNC Symbol;Acc:HGNC:18565]
3.54e-47	N/A	1565812_at	N/A
4.52e-47	N/A	216082_at	N/A
5.65e-47	N/A	1559795_at	N/A
6.71e-47	N/A	1566157_x_at	N/A
7.62e-47	TP73	1554379_a_at	tumor protein p73 [Source:HGNC Symbol;Acc:HGNC:12003]
1.33e-46	AC098934.4	1556274_at	N/A
2.34e-46	ZNRF4	215461_at	zinc and ring finger 4 [Source:HGNC Symbol;Acc:HGNC:17726]
2.77e-46	PIANP	1553566_at	PILR alpha associated neural protein [Source:HGNC Symbol;Acc:HGNC:25338]
5.86e-46	SLC8A3	1568859_a_at	solute carrier family 8 member A3 [Source:HGNC Symbol;Acc:HGNC:11070]
1e-45	AMZ1	1561179_s_at	archaelysin family metallopeptidase 1 [Source:HGNC Symbol;Acc:HGNC:22231]
1.12e-45	ABHD11	1552800_at	abhydrolase domain containing 11 [Source:HGNC Symbol;Acc:HGNC:16407]
1.34e-45	PIK3CD-AS1	1559638_at	PIK3CD antisense RNA 1 [Source:HGNC Symbol;Acc:HGNC:32346]
1.34e-45	TPSG1	220339_s_at	tryptase gamma 1 [Source:HGNC Symbol;Acc:HGNC:14134]
1.41e-45	N/A	1569933_at	N/A
1.99e-45	KLHL30-AS1	1554782_at	KLHL30 antisense RNA 1 [Source:HGNC Symbol;Acc:HGNC:31018]
3.15e-45	AP001432.1	230470_at	Down syndrome critical region 9 (non-protein coding) [Source:HGNC Symbol;Acc:HGNC:16301]
3.29e-45	N/A	1564021_at	N/A
3.44e-45	N/A	203443_at	N/A
4.53e-45	LCNL1	1564431_a_at	lipocalin like 1 [Source:HGNC Symbol;Acc:HGNC:34436]
6.7e-45	ACACB	1552615_at	acetyl-CoA carboxylase beta [Source:HGNC Symbol;Acc:HGNC:85]
6.84e-45	N/A	1562577_at	N/A
9.09e-45	C1ORF127	1553444_a_at	chromosome 1 open reading frame 127 [Source:HGNC Symbol;Acc:HGNC:26730]
1.4e-44	ADM2	220538_at	adrenomedullin 2 [Source:HGNC Symbol;Acc:HGNC:28898]
1.47e-44	TMEM190	1552594_at	transmembrane protein 190 [Source:HGNC Symbol;Acc:HGNC:29632]
#QUERY	CCDC144NL-AS1	229669_at	CCDC144NL antisense RNA 1 [Source:HGNC Symbol;Acc:HGNC:51340]
6.55e-140	CCDC144NL-AS1	1564359_a_at	CCDC144NL antisense RNA 1 [Source:HGNC Symbol;Acc:HGNC:51340]
2.73e-130	CCDC144NL-AS1	1564360_a_at	CCDC144NL antisense RNA 1 [Source:HGNC Symbol;Acc:HGNC:51340]
1.13e-95	CCDC144NL-AS1	1560099_at	CCDC144NL antisense RNA 1 [Source:HGNC Symbol;Acc:HGNC:51340]
3.74e-37	CCDC144NL-AS1	1562754_at	CCDC144NL antisense RNA 1 [Source:HGNC Symbol;Acc:HGNC:51340]
6.01e-32	PCAT7	1559861_at	prostate cancer associated transcript 7 (non-protein coding) [Source:HGNC Symbol;Acc:HGNC:48824]
5.09e-24	N/A	239195_at	N/A
1.6e-23	AC140481.3	241895_at	fatty acyl-CoA reductase 2 pseudogene 1 [Source:HGNC Symbol;Acc:HGNC:49284]
2.33e-23	N/A	242912_at	N/A
5.25e-22	FAR2P4	226809_at	fatty acyl-CoA reductase 2 pseudogene 1 [Source:HGNC Symbol;Acc:HGNC:49284]
7.21e-22	TRIM24	213301_x_at	tripartite motif containing 24 [Source:HGNC Symbol;Acc:HGNC:11812]
5.99e-21	ZFP69B	207219_at	ZFP69 zinc finger protein B [Source:HGNC Symbol;Acc:HGNC:28053]
1.97e-20	AC156455.1	241386_at	N/A
2.74e-20	TRIM24	204391_x_at	tripartite motif containing 24 [Source:HGNC Symbol;Acc:HGNC:11812]
6.11e-20	LINC02575	1556166_x_at	long intergenic non-protein coding RNA 2575 [Source:HGNC Symbol;Acc:HGNC:53747]
9.02e-20	LINC01234	1564220_a_at	long intergenic non-protein coding RNA 1234 [Source:HGNC Symbol;Acc:HGNC:49757]
1.21e-19	PNMA8A	218824_at	PNMA family member 8A [Source:HGNC Symbol;Acc:HGNC:25578]
1.24e-19	CTAG2	210546_x_at	cancer/testis antigen 1A [Source:HGNC Symbol;Acc:HGNC:24198]
2.53e-19	PTCH1	209815_at	patched 1 [Source:HGNC Symbol;Acc:HGNC:9585]
2.93e-19	ADGRL2	206953_s_at	adhesion G protein-coupled receptor L2 [Source:HGNC Symbol;Acc:HGNC:18582]
4.25e-19	CTAG2	211674_x_at	cancer/testis antigen 1A [Source:HGNC Symbol;Acc:HGNC:24198]
6.3e-19	LIN28B	229349_at	lin-28 homolog B [Source:HGNC Symbol;Acc:HGNC:32207]
1.26e-18	CBX2	226473_at	chromobox 2 [Source:HGNC Symbol;Acc:HGNC:1552]
1.28e-18	ACTR3B	218868_at	ARP3 actin related protein 3 homolog B [Source:HGNC Symbol;Acc:HGNC:17256]
2.25e-18	NELL2	203413_at	neural EGFL like 2 [Source:HGNC Symbol;Acc:HGNC:7751]
4.93e-18	CTAG2	215733_x_at	cancer/testis antigen 1A [Source:HGNC Symbol;Acc:HGNC:24198]
7.31e-18	IGF2BP3	203820_s_at	insulin like growth factor 2 mRNA binding protein 3 [Source:HGNC Symbol;Acc:HGNC:28868]
1.04e-17	NLGN4X	221933_at	neuroligin 4, X-linked [Source:HGNC Symbol;Acc:HGNC:14287]
1.23e-17	SSX2	216471_x_at	SSX family member 3 [Source:HGNC Symbol;Acc:HGNC:11337]
1.3e-17	MLF1	204783_at	myeloid leukemia factor 1 [Source:HGNC Symbol;Acc:HGNC:7125]
1.77e-17	MEGF10	232523_at	multiple EGF like domains 10 [Source:HGNC Symbol;Acc:HGNC:29634]
2.01e-17	SKIDA1	1559266_s_at	SKI/DACH domain containing 1 [Source:HGNC Symbol;Acc:HGNC:32697]
2.5e-17	GPR158	232195_at	G protein-coupled receptor 158 [Source:HGNC Symbol;Acc:HGNC:23689]
2.66e-17	PCDHB2	231725_at	protocadherin beta 2 [Source:HGNC Symbol;Acc:HGNC:8687]
2.79e-17	FKBP1B	206857_s_at	FK506 binding protein 1B [Source:HGNC Symbol;Acc:HGNC:3712]
2.97e-17	ACVR2B	236126_at	activin A receptor type 2B [Source:HGNC Symbol;Acc:HGNC:174]
3.02e-17	MAGEA2B	214603_at	MAGE family member A2B [Source:HGNC Symbol;Acc:HGNC:19340]
3.66e-17	SSX2	210497_x_at	SSX family member 3 [Source:HGNC Symbol;Acc:HGNC:11337]
5.39e-17	GPC4	204984_at	glypican 4 [Source:HGNC Symbol;Acc:HGNC:4452]
6.43e-17	RBPMS2	228802_at	RNA binding protein with multiple splicing 2 [Source:HGNC Symbol;Acc:HGNC:19098]
6.74e-17	CENPV	226610_at	centromere protein V [Source:HGNC Symbol;Acc:HGNC:29920]
1.02e-16	WDR12	218512_at	WD repeat domain 12 [Source:HGNC Symbol;Acc:HGNC:14098]
1.26e-16	COL9A3	204724_s_at	collagen type IX alpha 3 chain [Source:HGNC Symbol;Acc:HGNC:2219]
1.38e-16	MAGEA3	214612_x_at	MAGE family member A6 [Source:HGNC Symbol;Acc:HGNC:6804]
1.48e-16	LINC02575	1556165_at	long intergenic non-protein coding RNA 2575 [Source:HGNC Symbol;Acc:HGNC:53747]
2.09e-16	MAGEA12	210467_x_at	MAGE family member A12 [Source:HGNC Symbol;Acc:HGNC:6799]
3.38e-16	NAALAD2	222161_at	N-acetylated alpha-linked acidic dipeptidase 2 [Source:HGNC Symbol;Acc:HGNC:14526]
3.56e-16	MAGEA5	214642_x_at	MAGE family member A5 [Source:HGNC Symbol;Acc:HGNC:6803]
4.41e-16	POLR1B	223403_s_at	RNA polymerase I subunit B [Source:HGNC Symbol;Acc:HGNC:20454]
5.15e-16	TEX15	232760_at	testis expressed 15, meiosis and synapsis associated [Source:HGNC Symbol;Acc:HGNC:11738]
#QUERY	ESRG	231381_at	embryonic stem cell related (non-protein coding) [Source:HGNC Symbol;Acc:HGNC:39079]
1.94e-120	TDGF1	206286_s_at	teratocarcinoma-derived growth factor 1 pseudogene 3 [Source:HGNC Symbol;Acc:HGNC:11703]
2.82e-118	NANOGP8	220184_at	Nanog homeobox [Source:HGNC Symbol;Acc:HGNC:20857]
1.39e-113	POU5F1B	214532_x_at	POU class 5 homeobox 1 [Source:HGNC Symbol;Acc:HGNC:9221]
8.8e-107	POU5F1B	208286_x_at	POU class 5 homeobox 1 [Source:HGNC Symbol;Acc:HGNC:9221]
1e-106	DNMT3B	220668_s_at	DNA methyltransferase 3 beta [Source:HGNC Symbol;Acc:HGNC:2979]
1.59e-103	MIR302C	231061_at	microRNA 302a [Source:HGNC Symbol;Acc:HGNC:31623]
1.98e-102	POU5F1P3	210265_x_at	POU class 5 homeobox 1 [Source:HGNC Symbol;Acc:HGNC:9221]
2.86e-101	POU5F1B	210905_x_at	POU class 5 homeobox 1 [Source:HGNC Symbol;Acc:HGNC:9221]
1.72e-100	L1TD1	219955_at	LINE1 type transposase domain containing 1 [Source:HGNC Symbol;Acc:HGNC:25595]
7.01e-97	DPPA4	219651_at	developmental pluripotency associated 4 [Source:HGNC Symbol;Acc:HGNC:19200]
8.76e-95	DPPA4	232985_s_at	developmental pluripotency associated 4 [Source:HGNC Symbol;Acc:HGNC:19200]
1.02e-85	TRIM71	231310_at	tripartite motif containing 71 [Source:HGNC Symbol;Acc:HGNC:32669]
1.29e-84	TERF1P4	203448_s_at	telomeric repeat binding factor 1 [Source:HGNC Symbol;Acc:HGNC:11728]
1.28e-83	PTPRZ1	204469_at	protein tyrosine phosphatase, receptor type Z1 [Source:HGNC Symbol;Acc:HGNC:9685]
1.86e-83	SOX2	228038_at	SRY-box 2 [Source:HGNC Symbol;Acc:HGNC:11195]
5.09e-82	L1TD1	236894_at	LINE1 type transposase domain containing 1 [Source:HGNC Symbol;Acc:HGNC:25595]
5.68e-82	N/A	237911_at	N/A
3.54e-81	SLC7A3	230597_at	solute carrier family 7 member 3 [Source:HGNC Symbol;Acc:HGNC:11061]
4.54e-80	FOXH1	231407_s_at	forkhead box H1 [Source:HGNC Symbol;Acc:HGNC:3814]
2.88e-79	TERF1	203449_s_at	telomeric repeat binding factor 1 [Source:HGNC Symbol;Acc:HGNC:11728]
5.61e-79	BEND4	230896_at	BEN domain containing 4 [Source:HGNC Symbol;Acc:HGNC:23815]
1.45e-77	GABRB3	227830_at	gamma-aminobutyric acid type A receptor beta3 subunit [Source:HGNC Symbol;Acc:HGNC:4083]
3.43e-77	LIN28A	219823_at	lin-28 homolog A [Source:HGNC Symbol;Acc:HGNC:15986]
1.77e-76	SALL4	229661_at	spalt like transcription factor 4 [Source:HGNC Symbol;Acc:HGNC:15924]
1.31e-75	APELA	1559280_a_at	apelin receptor early endogenous ligand [Source:HGNC Symbol;Acc:HGNC:48925]
2.48e-74	CECR2	223729_at	CECR2, histone acetyl-lysine reader [Source:HGNC Symbol;Acc:HGNC:1840]
8.22e-73	OTX2	242128_at	orthodenticle homeobox 2 [Source:HGNC Symbol;Acc:HGNC:8522]
4.01e-72	PHC1	225958_at	polyhomeotic homolog 1 [Source:HGNC Symbol;Acc:HGNC:3182]
1.65e-70	TUNAR	232111_at	TCL1 upstream neural differentiation-associated RNA [Source:HGNC Symbol;Acc:HGNC:44088]
5.01e-70	CECR2	239752_at	CECR2, histone acetyl-lysine reader [Source:HGNC Symbol;Acc:HGNC:1840]
5.88e-70	ESRP1	225846_at	epithelial splicing regulatory protein 1 [Source:HGNC Symbol;Acc:HGNC:25966]
6.09e-70	SEPHS1	208939_at	selenophosphate synthetase 1 [Source:HGNC Symbol;Acc:HGNC:19685]
1.09e-69	ESRP1	219121_s_at	epithelial splicing regulatory protein 1 [Source:HGNC Symbol;Acc:HGNC:25966]
9.14e-69	NMRK2	221051_s_at	nicotinamide riboside kinase 2 [Source:HGNC Symbol;Acc:HGNC:17871]
1.52e-68	FAM46B	229518_at	family with sequence similarity 46 member B [Source:HGNC Symbol;Acc:HGNC:28273]
2.67e-68	SOX2	213721_at	SRY-box 2 [Source:HGNC Symbol;Acc:HGNC:11195]
2.89e-68	ZNF589	219968_at	zinc finger protein 589 [Source:HGNC Symbol;Acc:HGNC:16747]
3.6e-68	CKMT1B	202712_s_at	creatine kinase, mitochondrial 1B [Source:HGNC Symbol;Acc:HGNC:1995]
7.18e-68	AC005062.1	237193_s_at	N/A
1.14e-67	EPHA1	205977_s_at	EPH receptor A1 [Source:HGNC Symbol;Acc:HGNC:3385]
2.27e-67	GABRB3	229724_at	gamma-aminobutyric acid type A receptor beta3 subunit [Source:HGNC Symbol;Acc:HGNC:4083]
3.97e-67	ZSCAN10	1553874_a_at	zinc finger and SCAN domain containing 10 [Source:HGNC Symbol;Acc:HGNC:12997]
1.31e-66	GABRB3	227690_at	gamma-aminobutyric acid type A receptor beta3 subunit [Source:HGNC Symbol;Acc:HGNC:4083]
1.41e-66	CNMD	206309_at	chondromodulin [Source:HGNC Symbol;Acc:HGNC:17005]
1.48e-66	SCGB3A2	228782_at	secretoglobin family 3A member 2 [Source:HGNC Symbol;Acc:HGNC:18391]
1.77e-66	N/A	231195_at	N/A
2.32e-66	RCC2	224578_at	regulator of chromosome condensation 2 [Source:HGNC Symbol;Acc:HGNC:30297]
2.34e-66	PHC1	218338_at	polyhomeotic homolog 1 [Source:HGNC Symbol;Acc:HGNC:3182]
2.42e-66	SCG3	219196_at	secretogranin III [Source:HGNC Symbol;Acc:HGNC:13707]
#QUERY	PCA3_2	232575_at	Prostate cancer antigen RNA 3 conserved region 2 [Source:RFAM;Acc:RF01894]
2.56e-52	N/A	1569569_x_at	N/A
3.44e-43	ZNF583	1563725_at	zinc finger protein 583 [Source:HGNC Symbol;Acc:HGNC:26427]
1.27e-42	LINC01148	1561442_at	long intergenic non-protein coding RNA 1148 [Source:HGNC Symbol;Acc:HGNC:27507]
6.9e-40	N/A	237517_at	N/A
1.92e-39	N/A	1561080_at	N/A
6.26e-39	N/A	216809_at	N/A
4.47e-38	LCE1E	1559224_at	late cornified envelope 1E [Source:HGNC Symbol;Acc:HGNC:29466]
6.98e-38	TAAR2	221394_at	trace amine associated receptor 2 (gene/pseudogene) [Source:HGNC Symbol;Acc:HGNC:4514]
1.94e-37	AC243967.3	1569772_x_at	N/A
1.38e-36	N/A	1570628_at	N/A
5.18e-36	LINC02226	1561061_at	long intergenic non-protein coding RNA 2226 [Source:HGNC Symbol;Acc:HGNC:53095]
8.11e-36	OR2AD1P	234371_at	N/A
4.69e-35	N/A	243800_at	N/A
9.7e-35	AC068790.9	1569935_at	N/A
1.08e-34	MCF2L2	215112_x_at	MCF.2 cell line derived transforming sequence-like 2 [Source:HGNC Symbol;Acc:HGNC:30319]
1.74e-34	AC005592.1	234509_at	N/A
3.02e-34	N/A	1569568_at	N/A
5.92e-34	FAM9B	1553461_at	family with sequence similarity 9 member B [Source:HGNC Symbol;Acc:HGNC:18404]
6.44e-34	CTAGE1	220957_at	cutaneous T-cell lymphoma-associated antigen 1 [Source:HGNC Symbol;Acc:HGNC:24346]
7.24e-34	N/A	1562835_at	N/A
9.49e-34	MACROD2-AS1	1562943_at	MACROD2 antisense RNA 1 [Source:HGNC Symbol;Acc:HGNC:37193]
1.07e-33	N/A	234690_at	N/A
1.78e-33	AC027804.1	243566_at	N/A
1.81e-33	AC011270.2	1563897_at	N/A
2.18e-33	KRTAP9-8	233631_x_at	keratin associated protein 9-8 [Source:HGNC Symbol;Acc:HGNC:17231]
2.5e-33	MCF2L	1559427_at	MCF.2 cell line derived transforming sequence like [Source:HGNC Symbol;Acc:HGNC:14576]
2.64e-33	AL135901.1	1557818_x_at	N/A
3.82e-33	N/A	230614_at	N/A
4.12e-33	AL358394.2	1561225_at	N/A
6.27e-33	N/A	1555001_at	N/A
7.15e-33	TAS2R38	1553555_at	taste 2 receptor member 38 [Source:HGNC Symbol;Acc:HGNC:9584]
8.94e-33	AP001642.1	234666_at	N/A
9.01e-33	PCAT18	1559276_at	Small nucleolar RNA U3 [Source:RFAM;Acc:RF00012]
3.24e-32	AC007495.1	1560707_at	N/A
4.49e-32	ARAP2	1561407_at	ArfGAP with RhoGAP domain, ankyrin repeat and PH domain 2 [Source:HGNC Symbol;Acc:HGNC:16924]
8.21e-32	DEFB106A	1552411_at	defensin beta 106B [Source:HGNC Symbol;Acc:HGNC:28879]
8.88e-32	N/A	1566459_at	N/A
1.07e-31	OR51B4	234469_at	olfactory receptor family 51 subfamily B member 4 [Source:HGNC Symbol;Acc:HGNC:14708]
1.29e-31	AC091534.1	1558336_at	N/A
1.57e-31	N/A	217003_s_at	N/A
1.69e-31	AC008269.2	1561560_at	N/A
1.7e-31	SLC25A3P1	1560944_at	solute carrier family 25 member 3 pseudogene 1 [Source:HGNC Symbol;Acc:HGNC:26869]
1.9e-31	LINC01992	1568904_at	long intergenic non-protein coding RNA 1992 [Source:HGNC Symbol;Acc:HGNC:52824]
2.33e-31	PAAF1	240874_at	proteasomal ATPase associated factor 1 [Source:HGNC Symbol;Acc:HGNC:25687]
2.36e-31	LINC01516	1561262_at	long intergenic non-protein coding RNA 1516 [Source:HGNC Symbol;Acc:HGNC:51211]
2.93e-31	ANAPC10	242777_at	anaphase promoting complex subunit 10 [Source:HGNC Symbol;Acc:HGNC:24077]
2.93e-31	DSCAM-AS1	1562821_a_at	DSCAM antisense RNA 1 [Source:HGNC Symbol;Acc:HGNC:40197]
3.53e-31	N/A	234099_at	N/A
4.23e-31	N/A	234087_at	N/A
#QUERY	CDKN2B-AS1	211364_at	CDKN2B antisense RNA 1 [Source:HGNC Symbol;Acc:HGNC:34341]
2.33e-49	LCE1E	1559226_x_at	late cornified envelope 1E [Source:HGNC Symbol;Acc:HGNC:29466]
6.87e-46	N/A	1563853_at	N/A
9.6e-45	PCOLCE-AS1	1560939_at	PCOLCE antisense RNA 1 [Source:HGNC Symbol;Acc:HGNC:40430]
6.31e-44	GRK2	38447_at	G protein-coupled receptor kinase 2 [Source:HGNC Symbol;Acc:HGNC:289]
1.32e-43	DNM1P34	1570055_at	dynamin 1 pseudogene 34 [Source:HGNC Symbol;Acc:HGNC:35181]
2.31e-43	OR4F8P	234369_at	olfactory receptor family 4 subfamily F member 3 [Source:HGNC Symbol;Acc:HGNC:8300]
2.72e-43	DEFB106A	1552411_at	defensin beta 106B [Source:HGNC Symbol;Acc:HGNC:28879]
3.61e-43	LINC02226	1561061_at	long intergenic non-protein coding RNA 2226 [Source:HGNC Symbol;Acc:HGNC:53095]
7.06e-43	LCE1E	1559224_at	late cornified envelope 1E [Source:HGNC Symbol;Acc:HGNC:29466]
2.02e-42	OR2H1	1556987_s_at	olfactory receptor family 2 subfamily H member 1 [Source:HGNC Symbol;Acc:HGNC:8252]
2.67e-42	LINC00408	1556206_at	long intergenic non-protein coding RNA 408 [Source:HGNC Symbol;Acc:HGNC:42740]
3.62e-42	AL135901.1	1557818_x_at	N/A
5.36e-42	AC009502.1	1564336_at	N/A
2.12e-41	AC068790.9	1569935_at	N/A
3.79e-41	AC244100.2	1569732_at	N/A
6.26e-41	N/A	231629_x_at	N/A
7.76e-41	N/A	1553949_at	N/A
9.03e-41	CACNG6	1552863_a_at	calcium voltage-gated channel auxiliary subunit gamma 6 [Source:HGNC Symbol;Acc:HGNC:13625]
1.73e-40	OR1J2	1567257_at	olfactory receptor family 1 subfamily J member 2 [Source:HGNC Symbol;Acc:HGNC:8209]
1.74e-40	N/A	1566425_at	N/A
2e-40	N/A	1565027_at	N/A
3.69e-40	N/A	230614_at	N/A
9.58e-40	CLDN4	1569421_at	claudin 4 [Source:HGNC Symbol;Acc:HGNC:2046]
3.99e-39	N/A	1567298_at	N/A
6.03e-39	AL445238.1	1566956_at	N/A
1.13e-38	N/A	1561871_at	N/A
1.23e-38	LINC01926	240276_at	long intergenic non-protein coding RNA 1926 [Source:HGNC Symbol;Acc:HGNC:52748]
1.31e-38	PSG1	239706_x_at	pregnancy specific beta-1-glycoprotein 1 [Source:HGNC Symbol;Acc:HGNC:9514]
1.37e-38	OGDHL	243944_at	oxoglutarate dehydrogenase like [Source:HGNC Symbol;Acc:HGNC:25590]
2.21e-38	N/A	1562643_at	N/A
2.92e-38	KRTAP9-8	233631_x_at	keratin associated protein 9-8 [Source:HGNC Symbol;Acc:HGNC:17231]
3e-38	N/A	233837_at	N/A
3.52e-38	LINC02493	1561454_at	long intergenic non-protein coding RNA 2493 [Source:HGNC Symbol;Acc:HGNC:53477]
4.88e-38	SLC22A25	1561093_at	solute carrier family 22 member 25 [Source:HGNC Symbol;Acc:HGNC:32935]
5.39e-38	AQP12B	1554344_s_at	aquaporin 12B [Source:HGNC Symbol;Acc:HGNC:6096]
5.63e-38	OR8G1	1567060_at	olfactory receptor family 8 subfamily G member 1 (gene/pseudogene) [Source:HGNC Symbol;Acc:HGNC:8484]
6.06e-38	CDH22	1569679_at	cadherin 22 [Source:HGNC Symbol;Acc:HGNC:13251]
8.26e-38	N/A	1562166_at	N/A
9.53e-38	WSCD1	1560455_at	WSC domain containing 1 [Source:HGNC Symbol;Acc:HGNC:29060]
1.06e-37	IFNA16	208182_x_at	interferon alpha 14 [Source:HGNC Symbol;Acc:HGNC:5420]
1.27e-37	VSTM4	1553458_at	V-set and transmembrane domain containing 4 [Source:HGNC Symbol;Acc:HGNC:26470]
1.39e-37	N/A	1560868_s_at	N/A
1.43e-37	KLK4	1555697_at	kallikrein related peptidase 4 [Source:HGNC Symbol;Acc:HGNC:6365]
1.43e-37	GRIK5	1553168_at	glutamate ionotropic receptor kainate type subunit 5 [Source:HGNC Symbol;Acc:HGNC:4583]
1.5e-37	LINC02008	1569789_at	long intergenic non-protein coding RNA 2008 [Source:HGNC Symbol;Acc:HGNC:52844]
1.53e-37	N/A	239097_at	N/A
1.68e-37	N/A	224429_x_at	N/A
1.83e-37	NEGR1-IT1	1563316_at	NEGR1 intronic transcript 1 [Source:HGNC Symbol;Acc:HGNC:41432]
2.32e-37	ST3GAL3	1555181_a_at	ST3 beta-galactoside alpha-2,3-sialyltransferase 3 [Source:HGNC Symbol;Acc:HGNC:10866]
#QUERY	POT1-AS1	244705_at	POT1 antisense RNA 1 [Source:HGNC Symbol;Acc:HGNC:49459]
1.73e-14	ULBP2	238542_at	UL16 binding protein 2 [Source:HGNC Symbol;Acc:HGNC:14894]
3.07e-14	ADGRF4	237690_at	adhesion G protein-coupled receptor F4 [Source:HGNC Symbol;Acc:HGNC:19011]
7.7e-13	C15ORF48	223484_at	microRNA 147b [Source:HGNC Symbol;Acc:HGNC:33655]
8.34e-13	KRTAP3-3	233681_at	keratin associated protein 3-3 [Source:HGNC Symbol;Acc:HGNC:18890]
2.27e-12	PSORS1C1	220362_at	psoriasis susceptibility 1 candidate 1 [Source:HGNC Symbol;Acc:HGNC:17202]
2.54e-12	GALNT5	229555_at	polypeptide N-acetylgalactosaminyltransferase 5 [Source:HGNC Symbol;Acc:HGNC:4127]
2.62e-12	PTPRR	206084_at	protein tyrosine phosphatase, receptor type R [Source:HGNC Symbol;Acc:HGNC:9680]
4.52e-12	OR9A1P	1567249_at	olfactory receptor family 9 subfamily A member 1 pseudogene [Source:HGNC Symbol;Acc:HGNC:8486]
8.85e-12	N/A	207588_at	N/A
2.17e-11	SYT14	1553654_at	synaptotagmin 14 [Source:HGNC Symbol;Acc:HGNC:23143]
2.44e-11	AP001993.1	1562520_at	N/A
2.61e-11	N/A	1564389_at	N/A
3.25e-11	PRR16	220014_at	proline rich 16 [Source:HGNC Symbol;Acc:HGNC:29654]
3.34e-11	ZIM3	1553022_at	zinc finger imprinted 3 [Source:HGNC Symbol;Acc:HGNC:16366]
3.77e-11	AL121974.1	240842_at	N/A
3.9e-11	N/A	241523_at	N/A
3.93e-11	POT1	204354_at	protection of telomeres 1 [Source:HGNC Symbol;Acc:HGNC:17284]
4.46e-11	GALNT5	236129_at	polypeptide N-acetylgalactosaminyltransferase 5 [Source:HGNC Symbol;Acc:HGNC:4127]
4.81e-11	STRIP2	1555292_at	striatin interacting protein 2 [Source:HGNC Symbol;Acc:HGNC:22209]
5.18e-11	B3GNT5	1556134_a_at	UDP-GlcNAc:betaGal beta-1,3-N-acetylglucosaminyltransferase 5 [Source:HGNC Symbol;Acc:HGNC:15684]
6.05e-11	N/A	237596_at	N/A
6.37e-11	CNGA3	207261_at	cyclic nucleotide gated channel alpha 3 [Source:HGNC Symbol;Acc:HGNC:2150]
6.61e-11	LINC01799	244372_at	long intergenic non-protein coding RNA 1799 [Source:HGNC Symbol;Acc:HGNC:52589]
6.66e-11	MGAM	206522_at	maltase-glucoamylase [Source:HGNC Symbol;Acc:HGNC:7043]
7.39e-11	CSMD3	240228_at	CUB and Sushi multiple domains 3 [Source:HGNC Symbol;Acc:HGNC:19291]
7.68e-11	AC007405.1	215627_at	N/A
8.74e-11	LACTB2-AS1	1559264_at	LACTB2 antisense RNA 1 [Source:HGNC Symbol;Acc:HGNC:27841]
9.24e-11	GOLGA6L22	1561170_at	golgin A6 family-like 6 [Source:HGNC Symbol;Acc:HGNC:37225]
1.02e-10	PTPRR	210675_s_at	protein tyrosine phosphatase, receptor type R [Source:HGNC Symbol;Acc:HGNC:9680]
1.44e-10	STXBP5-AS1	1557890_at	STXBP5 antisense RNA 1 [Source:HGNC Symbol;Acc:HGNC:44183]
1.53e-10	N/A	244258_at	N/A
1.7e-10	LINC01859	234831_at	long intergenic non-protein coding RNA 1859 [Source:HGNC Symbol;Acc:HGNC:52677]
1.71e-10	BTBD10	223174_at	BTB domain containing 10 [Source:HGNC Symbol;Acc:HGNC:21445]
1.71e-10	TMEM140	218999_at	transmembrane protein 140 [Source:HGNC Symbol;Acc:HGNC:21870]
1.81e-10	AC022613.1	1557405_at	N/A
2.48e-10	CAGE1	1563787_a_at	cancer antigen 1 [Source:HGNC Symbol;Acc:HGNC:21622]
2.48e-10	AL133319.1	1561605_at	N/A
2.7e-10	PWRN1	1556263_s_at	Prader-Willi region non-protein coding RNA 1 [Source:HGNC Symbol;Acc:HGNC:33235]
2.77e-10	IL1A	210118_s_at	interleukin 1 alpha [Source:HGNC Symbol;Acc:HGNC:5991]
3.17e-10	N/A	217582_at	N/A
3.25e-10	AC002456.2	243761_at	claudin 12 [Source:HGNC Symbol;Acc:HGNC:2034]
3.3e-10	N/A	244211_at	N/A
3.45e-10	CASP1	211368_s_at	caspase 1 [Source:HGNC Symbol;Acc:HGNC:1499]
3.76e-10	TMPRSS15	207638_at	transmembrane protease, serine 15 [Source:HGNC Symbol;Acc:HGNC:9490]
3.95e-10	AP000229.1	244088_at	N/A
4.42e-10	RRAD	204802_at	RRAD, Ras related glycolysis inhibitor and calcium channel regulator [Source:HGNC Symbol;Acc:HGNC:10446]
4.7e-10	POT1	204353_s_at	protection of telomeres 1 [Source:HGNC Symbol;Acc:HGNC:17284]
4.91e-10	AC093536.2	1557024_at	N/A
5.54e-10	DEFB121	234007_at	defensin beta 121 [Source:HGNC Symbol;Acc:HGNC:18101]
#QUERY	SERTAD4-AS1	230121_at	SERTAD4 antisense RNA 1 [Source:HGNC Symbol;Acc:HGNC:32019]
2.54e-82	SERTAD4	230660_at	SERTA domain containing 4 [Source:HGNC Symbol;Acc:HGNC:25236]
6.67e-74	SERTAD4	235337_at	SERTA domain containing 4 [Source:HGNC Symbol;Acc:HGNC:25236]
3.09e-73	SERTAD4	229674_at	SERTA domain containing 4 [Source:HGNC Symbol;Acc:HGNC:25236]
4.86e-63	SERTAD4	233907_s_at	SERTA domain containing 4 [Source:HGNC Symbol;Acc:HGNC:25236]
7.8e-43	CTGF	209101_at	connective tissue growth factor [Source:HGNC Symbol;Acc:HGNC:2500]
2.07e-38	NUAK1	204589_at	NUAK family kinase 1 [Source:HGNC Symbol;Acc:HGNC:14311]
4.2e-38	FRMD6	225464_at	FERM domain containing 6 [Source:HGNC Symbol;Acc:HGNC:19839]
7.59e-38	CAVIN1	208789_at	caveolae associated protein 1 [Source:HGNC Symbol;Acc:HGNC:9688]
1.42e-37	PEA15	200788_s_at	proliferation and apoptosis adaptor protein 15 [Source:HGNC Symbol;Acc:HGNC:8822]
1.73e-37	CYR61	201289_at	cysteine rich angiogenic inducer 61 [Source:HGNC Symbol;Acc:HGNC:2654]
1.99e-37	FRMD6	225481_at	FERM domain containing 6 [Source:HGNC Symbol;Acc:HGNC:19839]
6.01e-37	CYR61	210764_s_at	cysteine rich angiogenic inducer 61 [Source:HGNC Symbol;Acc:HGNC:2654]
6.02e-37	LOXL2	202998_s_at	lysyl oxidase like 2 [Source:HGNC Symbol;Acc:HGNC:6666]
8.09e-37	AXL	202686_s_at	AXL receptor tyrosine kinase [Source:HGNC Symbol;Acc:HGNC:905]
6.03e-36	MSRB3	225782_at	methionine sulfoxide reductase B3 [Source:HGNC Symbol;Acc:HGNC:27375]
6.85e-36	CAV1	203065_s_at	caveolin 1 [Source:HGNC Symbol;Acc:HGNC:1527]
1.22e-35	MIR100HG	225381_at	mir-100-let-7a-2-mir-125b-1 cluster host gene [Source:HGNC Symbol;Acc:HGNC:39522]
3.38e-35	COL8A1	226237_at	collagen type VIII alpha 1 chain [Source:HGNC Symbol;Acc:HGNC:2215]
7.06e-35	MSRB3	1554127_s_at	methionine sulfoxide reductase B3 [Source:HGNC Symbol;Acc:HGNC:27375]
2.38e-34	CAV2	203323_at	caveolin 2 [Source:HGNC Symbol;Acc:HGNC:1528]
2.51e-34	MYLK	224823_at	myosin light chain kinase [Source:HGNC Symbol;Acc:HGNC:7590]
2.78e-34	CAV1	212097_at	caveolin 1 [Source:HGNC Symbol;Acc:HGNC:1527]
3.21e-34	TRAM2	202369_s_at	translocation associated membrane protein 2 [Source:HGNC Symbol;Acc:HGNC:16855]
4.58e-34	BICC1	213429_at	BicC family RNA binding protein 1 [Source:HGNC Symbol;Acc:HGNC:19351]
5.1e-34	PARVA	217890_s_at	parvin alpha [Source:HGNC Symbol;Acc:HGNC:14652]
5.52e-34	IGFBP7	201162_at	insulin like growth factor binding protein 7 [Source:HGNC Symbol;Acc:HGNC:5476]
8.22e-34	ACTN1	208636_at	actinin alpha 1 [Source:HGNC Symbol;Acc:HGNC:163]
1.81e-33	MYLK	202555_s_at	myosin light chain kinase [Source:HGNC Symbol;Acc:HGNC:7590]
2.18e-33	ARHGEF28	1554004_a_at	Rho guanine nucleotide exchange factor 28 [Source:HGNC Symbol;Acc:HGNC:30322]
2.65e-33	PRSS23	226279_at	protease, serine 23 [Source:HGNC Symbol;Acc:HGNC:14370]
2.98e-33	KANK2	218418_s_at	KN motif and ankyrin repeat domains 2 [Source:HGNC Symbol;Acc:HGNC:29300]
4.64e-33	ARHGEF28	232994_s_at	Rho guanine nucleotide exchange factor 28 [Source:HGNC Symbol;Acc:HGNC:30322]
5.17e-33	DKK3	214247_s_at	dickkopf WNT signaling pathway inhibitor 3 [Source:HGNC Symbol;Acc:HGNC:2893]
6.02e-33	WWTR1	202133_at	WW domain containing transcription regulator 1 [Source:HGNC Symbol;Acc:HGNC:24042]
6.46e-33	CCDC80	225242_s_at	coiled-coil domain containing 80 [Source:HGNC Symbol;Acc:HGNC:30649]
1.43e-32	PAM	212958_x_at	peptidylglycine alpha-amidating monooxygenase [Source:HGNC Symbol;Acc:HGNC:8596]
1.97e-32	ARHGAP23	226638_at	Rho GTPase activating protein 23 [Source:HGNC Symbol;Acc:HGNC:29293]
4.69e-32	WWTR1	202132_at	WW domain containing transcription regulator 1 [Source:HGNC Symbol;Acc:HGNC:24042]
5.34e-32	NFIX	227400_at	nuclear factor I X [Source:HGNC Symbol;Acc:HGNC:7788]
8e-32	PALLD	200897_s_at	palladin, cytoskeletal associated protein [Source:HGNC Symbol;Acc:HGNC:17068]
8.29e-32	CAVIN1	208790_s_at	caveolae associated protein 1 [Source:HGNC Symbol;Acc:HGNC:9688]
1.16e-31	TCEAL3	227279_at	transcription elongation factor A like 3 [Source:HGNC Symbol;Acc:HGNC:28247]
1.38e-31	CALD1	212077_at	caldesmon 1 [Source:HGNC Symbol;Acc:HGNC:1441]
1.69e-31	HEG1	213069_at	heart development protein with EGF like domains 1 [Source:HGNC Symbol;Acc:HGNC:29227]
2.52e-31	MYL9	201058_s_at	myosin light chain 9 [Source:HGNC Symbol;Acc:HGNC:15754]
3.02e-31	AC009414.2	236656_s_at	N/A
3.17e-31	AC009299.2	212509_s_at	matrix remodeling associated 7 [Source:HGNC Symbol;Acc:HGNC:7541]
3.21e-31	CRIM1	202552_s_at	cysteine rich transmembrane BMP regulator 1 [Source:HGNC Symbol;Acc:HGNC:2359]
3.37e-31	PRSS23	202458_at	protease, serine 23 [Source:HGNC Symbol;Acc:HGNC:14370]
#QUERY	MBNL1-AS1	235173_at	MBNL1 antisense RNA 1 [Source:HGNC Symbol;Acc:HGNC:44584]
1.15e-128	MBNL1-AS1	232298_at	MBNL1 antisense RNA 1 [Source:HGNC Symbol;Acc:HGNC:44584]
2.85e-82	NEXN	1552309_a_at	nexilin F-actin binding protein [Source:HGNC Symbol;Acc:HGNC:29557]
1.82e-79	MSRB3	1554127_s_at	methionine sulfoxide reductase B3 [Source:HGNC Symbol;Acc:HGNC:27375]
1.61e-76	MSRB3	225790_at	methionine sulfoxide reductase B3 [Source:HGNC Symbol;Acc:HGNC:27375]
1.08e-73	NEXN	226103_at	nexilin F-actin binding protein [Source:HGNC Symbol;Acc:HGNC:29557]
1.62e-73	CFL2	224663_s_at	cofilin 2 [Source:HGNC Symbol;Acc:HGNC:1875]
3.15e-72	MSRB3	238583_at	methionine sulfoxide reductase B3 [Source:HGNC Symbol;Acc:HGNC:27375]
5.22e-72	TPM2	204083_s_at	tropomyosin 2 [Source:HGNC Symbol;Acc:HGNC:12011]
6.24e-72	SYNC	221276_s_at	syncoilin, intermediate filament protein [Source:HGNC Symbol;Acc:HGNC:28897]
3.9e-71	CFL2	224352_s_at	cofilin 2 [Source:HGNC Symbol;Acc:HGNC:1875]
1.45e-69	MSRB3	225782_at	methionine sulfoxide reductase B3 [Source:HGNC Symbol;Acc:HGNC:27375]
8.29e-68	N/A	226484_at	N/A
3.96e-67	TGFB1I1	209651_at	transforming growth factor beta 1 induced transcript 1 [Source:HGNC Symbol;Acc:HGNC:11767]
1.06e-66	LMOD1	203766_s_at	leiomodin 1 [Source:HGNC Symbol;Acc:HGNC:6647]
6.74e-66	ACTA2	200974_at	actin, alpha 2, smooth muscle, aorta [Source:HGNC Symbol;Acc:HGNC:130]
8.68e-66	MYL9	201058_s_at	myosin light chain 9 [Source:HGNC Symbol;Acc:HGNC:15754]
1.36e-63	MSRB3	1554126_at	methionine sulfoxide reductase B3 [Source:HGNC Symbol;Acc:HGNC:27375]
7.67e-62	SYNPO2	225895_at	synaptopodin 2 [Source:HGNC Symbol;Acc:HGNC:17732]
2.68e-61	CFL2	233496_s_at	cofilin 2 [Source:HGNC Symbol;Acc:HGNC:1875]
9.71e-61	SYNPO2	225721_at	synaptopodin 2 [Source:HGNC Symbol;Acc:HGNC:17732]
6.02e-60	COPZ2	219561_at	coatomer protein complex subunit zeta 2 [Source:HGNC Symbol;Acc:HGNC:19356]
7.76e-59	SYNPO2	225720_at	synaptopodin 2 [Source:HGNC Symbol;Acc:HGNC:17732]
1.41e-57	MBNL1	201153_s_at	muscleblind like splicing regulator 1 [Source:HGNC Symbol;Acc:HGNC:6923]
5.43e-57	SYNPO2	225894_at	synaptopodin 2 [Source:HGNC Symbol;Acc:HGNC:17732]
1.21e-55	RRAS	212647_at	RAS related [Source:HGNC Symbol;Acc:HGNC:10447]
5.27e-55	PPP1R3C	204284_at	protein phosphatase 1 regulatory subunit 3C [Source:HGNC Symbol;Acc:HGNC:9293]
1.71e-54	DSTN	201022_s_at	destrin, actin depolymerizing factor [Source:HGNC Symbol;Acc:HGNC:15750]
4.13e-54	HSPB6	226304_at	heat shock protein family B (small) member 6 [Source:HGNC Symbol;Acc:HGNC:26511]
6.09e-54	EHD2	221870_at	EH domain containing 2 [Source:HGNC Symbol;Acc:HGNC:3243]
1.24e-53	MBNL1	201152_s_at	muscleblind like splicing regulator 1 [Source:HGNC Symbol;Acc:HGNC:6923]
1.42e-53	CAVIN1	208789_at	caveolae associated protein 1 [Source:HGNC Symbol;Acc:HGNC:9688]
4.1e-53	EHD2	45297_at	EH domain containing 2 [Source:HGNC Symbol;Acc:HGNC:3243]
2.02e-52	LIMS2	220765_s_at	LIM zinc finger domain containing 2 [Source:HGNC Symbol;Acc:HGNC:16084]
2.91e-52	FLNC	207876_s_at	filamin C [Source:HGNC Symbol;Acc:HGNC:3756]
3.8e-52	MYLK	202555_s_at	myosin light chain kinase [Source:HGNC Symbol;Acc:HGNC:7590]
7.31e-52	PALLD	200897_s_at	palladin, cytoskeletal associated protein [Source:HGNC Symbol;Acc:HGNC:17068]
8.2e-52	CCDC80	243864_at	coiled-coil domain containing 80 [Source:HGNC Symbol;Acc:HGNC:30649]
9.96e-52	CAVIN1	208790_s_at	caveolae associated protein 1 [Source:HGNC Symbol;Acc:HGNC:9688]
1.34e-51	N/A	213675_at	N/A
1.38e-51	FHL1	201540_at	four and a half LIM domains 1 [Source:HGNC Symbol;Acc:HGNC:3702]
1.43e-51	CAVIN1	1557938_s_at	caveolae associated protein 1 [Source:HGNC Symbol;Acc:HGNC:9688]
4.28e-51	PARVA	222455_s_at	parvin alpha [Source:HGNC Symbol;Acc:HGNC:14652]
5.42e-51	PARVA	217890_s_at	parvin alpha [Source:HGNC Symbol;Acc:HGNC:14652]
8.11e-51	MIR23B	212848_s_at	chromosome 9 open reading frame 3 [Source:HGNC Symbol;Acc:HGNC:1361]
2.35e-50	CYB5R3	201885_s_at	cytochrome b5 reductase 3 [Source:HGNC Symbol;Acc:HGNC:2873]
5.16e-50	TNS1	221747_at	tensin 1 [Source:HGNC Symbol;Acc:HGNC:11973]
6.12e-50	CRYAB	209283_at	crystallin alpha B [Source:HGNC Symbol;Acc:HGNC:2389]
1.13e-49	BVES	228783_at	blood vessel epicardial substance [Source:HGNC Symbol;Acc:HGNC:1152]
1.43e-49	AP002884.3	227115_at	N/A
#QUERY	KRTAP5-AS1	1566219_at	KRTAP5-1/KRTAP5-2 antisense RNA 1 [Source:HGNC Symbol;Acc:HGNC:27877]
1.24e-43	KRTAP5-AS1	1562681_at	KRTAP5-1/KRTAP5-2 antisense RNA 1 [Source:HGNC Symbol;Acc:HGNC:27877]
8.7e-38	FAXC	230447_at	failed axon connections homolog [Source:HGNC Symbol;Acc:HGNC:20742]
2.25e-36	EIF4E	242674_at	eukaryotic translation initiation factor 4E [Source:HGNC Symbol;Acc:HGNC:3287]
4.79e-34	2021-03-06	215423_at	membrane associated ring-CH-type finger 6 [Source:HGNC Symbol;Acc:HGNC:30550]
1.24e-31	PAK5	213990_s_at	p21 (RAC1) activated kinase 5 [Source:HGNC Symbol;Acc:HGNC:15916]
9.94e-31	CPEB3	239765_at	cytoplasmic polyadenylation element binding protein 3 [Source:HGNC Symbol;Acc:HGNC:21746]
1.26e-30	DUSP8	238594_x_at	dual specificity phosphatase 8 [Source:HGNC Symbol;Acc:HGNC:3074]
7.11e-30	RBFOX1	235070_at	RNA binding fox-1 homolog 1 [Source:HGNC Symbol;Acc:HGNC:18222]
7.73e-30	SRRM4	230010_at	serine/arginine repetitive matrix 4 [Source:HGNC Symbol;Acc:HGNC:29389]
1.16e-29	CAMTA1	213268_at	calmodulin binding transcription activator 1 [Source:HGNC Symbol;Acc:HGNC:18806]
1.69e-29	HECW1	243163_at	HECT, C2 and WW domain containing E3 ubiquitin protein ligase 1 [Source:HGNC Symbol;Acc:HGNC:22195]
7.36e-29	PAK5	210721_s_at	p21 (RAC1) activated kinase 5 [Source:HGNC Symbol;Acc:HGNC:15916]
2.39e-28	AAK1	214956_at	AP2 associated kinase 1 [Source:HGNC Symbol;Acc:HGNC:19679]
2.76e-28	MYT1L	210016_at	myelin transcription factor 1 like [Source:HGNC Symbol;Acc:HGNC:7623]
2.99e-28	ARHGEF7	242999_at	Rho guanine nucleotide exchange factor 7 [Source:HGNC Symbol;Acc:HGNC:15607]
5.44e-28	CDC42	214230_at	cell division cycle 42 [Source:HGNC Symbol;Acc:HGNC:1736]
7.61e-28	DUSP8	206374_at	dual specificity phosphatase 8 [Source:HGNC Symbol;Acc:HGNC:3074]
9.71e-28	CAMTA1	1555370_a_at	calmodulin binding transcription activator 1 [Source:HGNC Symbol;Acc:HGNC:18806]
1.54e-27	2021-09-03	223362_s_at	septin 3 [Source:HGNC Symbol;Acc:HGNC:10750]
1.56e-27	BSN	204586_at	bassoon presynaptic cytomatrix protein [Source:HGNC Symbol;Acc:HGNC:1117]
1.99e-27	GNB5	242404_at	G protein subunit beta 5 [Source:HGNC Symbol;Acc:HGNC:4401]
2.48e-27	SVOP	229818_at	SV2 related protein [Source:HGNC Symbol;Acc:HGNC:25417]
4.53e-27	RIMS1	216184_s_at	regulating synaptic membrane exocytosis 1 [Source:HGNC Symbol;Acc:HGNC:17282]
4.82e-27	RGS7	1554500_a_at	regulator of G protein signaling 7 [Source:HGNC Symbol;Acc:HGNC:10003]
5.09e-27	MAGI1	1559256_at	membrane associated guanylate kinase, WW and PDZ domain containing 1 [Source:HGNC Symbol;Acc:HGNC:946]
1.85e-26	PGBD5	215056_at	piggyBac transposable element derived 5 [Source:HGNC Symbol;Acc:HGNC:19405]
2.24e-26	SCN2A	229057_at	sodium voltage-gated channel alpha subunit 2 [Source:HGNC Symbol;Acc:HGNC:10588]
2.3e-26	AAK1	214998_at	AP2 associated kinase 1 [Source:HGNC Symbol;Acc:HGNC:19679]
2.92e-26	CELF3	215045_at	CUGBP Elav-like family member 3 [Source:HGNC Symbol;Acc:HGNC:11967]
3.74e-26	NRSN1	239293_at	neurensin 1 [Source:HGNC Symbol;Acc:HGNC:17881]
3.81e-26	N/A	1559630_at	N/A
3.92e-26	SCN2A	206381_at	sodium voltage-gated channel alpha subunit 2 [Source:HGNC Symbol;Acc:HGNC:10588]
4.73e-26	CELF5	230497_at	CUGBP Elav-like family member 5 [Source:HGNC Symbol;Acc:HGNC:14058]
5.45e-26	SRRM4	237828_at	serine/arginine repetitive matrix 4 [Source:HGNC Symbol;Acc:HGNC:29389]
9.64e-26	SRRM4	236151_at	serine/arginine repetitive matrix 4 [Source:HGNC Symbol;Acc:HGNC:29389]
1.1e-25	PPP2R2D	225066_at	protein phosphatase 2 regulatory subunit Bdelta [Source:HGNC Symbol;Acc:HGNC:23732]
1.56e-25	ANK3	238786_at	ankyrin 3 [Source:HGNC Symbol;Acc:HGNC:494]
1.78e-25	CDC42	210232_at	cell division cycle 42 [Source:HGNC Symbol;Acc:HGNC:1736]
1.9e-25	AMER3	244709_at	APC membrane recruitment protein 3 [Source:HGNC Symbol;Acc:HGNC:26771]
2.25e-25	VSTM2A	230117_at	V-set and transmembrane domain containing 2A [Source:HGNC Symbol;Acc:HGNC:28499]
4.21e-25	MAGI1	206144_at	membrane associated guanylate kinase, WW and PDZ domain containing 1 [Source:HGNC Symbol;Acc:HGNC:946]
4.36e-25	MAGI1	1559257_a_at	membrane associated guanylate kinase, WW and PDZ domain containing 1 [Source:HGNC Symbol;Acc:HGNC:946]
4.66e-25	N/A	236964_at	N/A
4.95e-25	STMN4	236812_at	stathmin 4 [Source:HGNC Symbol;Acc:HGNC:16078]
5.69e-25	NUP93	241758_at	nucleoporin 93 [Source:HGNC Symbol;Acc:HGNC:28958]
5.75e-25	CACNA1E	238747_at	calcium voltage-gated channel subunit alpha1 E [Source:HGNC Symbol;Acc:HGNC:1392]
6.26e-25	SRCIN1	236838_at	SRC kinase signaling inhibitor 1 [Source:HGNC Symbol;Acc:HGNC:29506]
6.85e-25	SULT4A1	219425_at	sulfotransferase family 4A member 1 [Source:HGNC Symbol;Acc:HGNC:14903]
7.11e-25	DNAJC6	204721_s_at	DnaJ heat shock protein family (Hsp40) member C6 [Source:HGNC Symbol;Acc:HGNC:15469]
#QUERY	DLGAP1-AS3	1560522_at	DLGAP1 antisense RNA 3 [Source:HGNC Symbol;Acc:HGNC:27317]
1.88e-30	N/A	1568736_s_at	N/A
2.24e-28	N/A	1568735_at	N/A
5.37e-21	HNF1B	205313_at	HNF1 homeobox B [Source:HGNC Symbol;Acc:HGNC:11630]
1.44e-20	DLGAP1	206490_at	DLG associated protein 1 [Source:HGNC Symbol;Acc:HGNC:2905]
1.48e-20	DLGAP1	235527_at	DLG associated protein 1 [Source:HGNC Symbol;Acc:HGNC:2905]
7.79e-19	PAX8	121_at	paired box 8 [Source:HGNC Symbol;Acc:HGNC:8622]
2.36e-18	DLGAP1	206489_s_at	DLG associated protein 1 [Source:HGNC Symbol;Acc:HGNC:2905]
1.37e-17	CYP2C9	214421_x_at	cytochrome P450 family 2 subfamily C member 9 [Source:HGNC Symbol;Acc:HGNC:2623]
1.84e-17	ALDH3B1	211004_s_at	aldehyde dehydrogenase 3 family member B1 [Source:HGNC Symbol;Acc:HGNC:410]
1.96e-17	CYP2C9	216025_x_at	cytochrome P450 family 2 subfamily C member 9 [Source:HGNC Symbol;Acc:HGNC:2623]
6.77e-17	N/A	1561463_at	N/A
8.74e-17	C4ORF17	223990_at	chromosome 4 open reading frame 17 [Source:HGNC Symbol;Acc:HGNC:25274]
7.89e-16	N/A	236147_at	N/A
2.25e-15	HRH4	221169_s_at	histamine receptor H4 [Source:HGNC Symbol;Acc:HGNC:17383]
5.21e-15	N/A	242118_x_at	N/A
5.96e-15	N/A	244365_at	N/A
6.97e-15	PAX8	209552_at	paired box 8 [Source:HGNC Symbol;Acc:HGNC:8622]
8.09e-15	TCN1	205513_at	transcobalamin 1 [Source:HGNC Symbol;Acc:HGNC:11652]
1.07e-14	N/A	236364_at	N/A
1.27e-14	N/A	208122_x_at	N/A
1.79e-14	RNF207	1568728_s_at	ring finger protein 207 [Source:HGNC Symbol;Acc:HGNC:32947]
1.79e-14	KIR2DS4	208198_x_at	killer cell immunoglobulin like receptor, two Ig domains and short cytoplasmic tail 4 [Source:HGNC Symbol;Acc:HGNC:6336]
3.69e-14	RN7SL494P	207067_s_at	histidine decarboxylase [Source:HGNC Symbol;Acc:HGNC:4855]
3.8e-14	CYP2C9	220017_x_at	cytochrome P450 family 2 subfamily C member 9 [Source:HGNC Symbol;Acc:HGNC:2623]
8.22e-14	STAU2-AS1	1561391_at	STAU2 antisense RNA 1 [Source:HGNC Symbol;Acc:HGNC:44101]
9.28e-14	GGTLC1	211416_x_at	gamma-glutamyltransferase light chain 3 [Source:HGNC Symbol;Acc:HGNC:33426]
1.33e-13	N/A	211410_x_at	N/A
2.07e-13	KIR2DL1	210890_x_at	killer cell immunoglobulin like receptor, two Ig domains and long cytoplasmic tail 1 [Source:HGNC Symbol;Acc:HGNC:6329]
2.52e-13	N/A	240630_at	N/A
3.24e-13	N/A	232678_at	N/A
3.28e-13	N/A	1561000_at	N/A
3.41e-13	CYP2C9	216661_x_at	cytochrome P450 family 2 subfamily C member 9 [Source:HGNC Symbol;Acc:HGNC:2623]
3.7e-13	GS1-279B7.1	242226_at	microtubule associated protein 1 light chain 3 beta pseudogene [Source:NCBI gene;Acc:100288079]
4.29e-13	LINC01494	1562116_at	long intergenic non-protein coding RNA 1494 [Source:HGNC Symbol;Acc:HGNC:51152]
5.77e-13	ZPLD1	1561969_at	zona pellucida like domain containing 1 [Source:HGNC Symbol;Acc:HGNC:27022]
5.87e-13	TSPEAR	1552570_at	thrombospondin type laminin G domain and EAR repeats [Source:HGNC Symbol;Acc:HGNC:1268]
6.44e-13	MADCAM1	208037_s_at	mucosal vascular addressin cell adhesion molecule 1 [Source:HGNC Symbol;Acc:HGNC:6765]
6.96e-13	N/A	231305_at	N/A
7.08e-13	ITPK1	217710_x_at	inositol-tetrakisphosphate 1-kinase [Source:HGNC Symbol;Acc:HGNC:6177]
7.88e-13	N/A	1559131_a_at	N/A
9.61e-13	TPD52L3	231554_at	tumor protein D52 like 3 [Source:HGNC Symbol;Acc:HGNC:23382]
9.79e-13	DEFB118	233221_at	defensin beta 118 [Source:HGNC Symbol;Acc:HGNC:16196]
1.08e-12	LINC02443	1563300_at	long intergenic non-protein coding RNA 2443 [Source:HGNC Symbol;Acc:HGNC:53375]
1.1e-12	N/A	234127_at	N/A
1.42e-12	AL513283.1	239360_at	N/A
1.53e-12	N/A	241051_at	N/A
1.83e-12	N/A	239626_x_at	N/A
1.96e-12	N/A	239424_at	N/A
1.97e-12	N/A	1569551_at	N/A
#QUERY	UNC5B-AS1	239136_at	UNC5B antisense RNA 1 [Source:HGNC Symbol;Acc:HGNC:45096]
1.82e-48	UNC5B	226899_at	unc-5 netrin receptor B [Source:HGNC Symbol;Acc:HGNC:12568]
1.83e-47	UNC5B	213100_at	unc-5 netrin receptor B [Source:HGNC Symbol;Acc:HGNC:12568]
2.6e-37	UNC5B	41856_at	unc-5 netrin receptor B [Source:HGNC Symbol;Acc:HGNC:12568]
1.34e-29	KLK11	205470_s_at	kallikrein related peptidase 11 [Source:HGNC Symbol;Acc:HGNC:6359]
1.98e-27	GGT6	236225_at	gamma-glutamyltransferase 6 [Source:HGNC Symbol;Acc:HGNC:26891]
1.99e-27	TRIM29	202504_at	tripartite motif containing 29 [Source:HGNC Symbol;Acc:HGNC:17274]
1.18e-24	ZBTB7C	227782_at	zinc finger and BTB domain containing 7C [Source:HGNC Symbol;Acc:HGNC:31700]
6.4e-24	MIR200CHG	240284_x_at	microRNA 141 [Source:HGNC Symbol;Acc:HGNC:31528]
1.31e-23	TRIM29	211002_s_at	tripartite motif containing 29 [Source:HGNC Symbol;Acc:HGNC:17274]
3.81e-22	GJB3	205490_x_at	gap junction protein beta 3 [Source:HGNC Symbol;Acc:HGNC:4285]
5.46e-22	SPINT1-AS1	242354_at	SPINT1 antisense RNA 1 [Source:HGNC Symbol;Acc:HGNC:53162]
8.57e-22	KLK7	205778_at	kallikrein related peptidase 7 [Source:HGNC Symbol;Acc:HGNC:6368]
1.28e-21	EPS8L1	91826_at	EPS8 like 1 [Source:HGNC Symbol;Acc:HGNC:21295]
1.36e-21	KLK7	239381_at	kallikrein related peptidase 7 [Source:HGNC Symbol;Acc:HGNC:6368]
3.81e-21	SYTL1	227134_at	synaptotagmin like 1 [Source:HGNC Symbol;Acc:HGNC:15584]
5.9e-21	EPS8L1	221665_s_at	EPS8 like 1 [Source:HGNC Symbol;Acc:HGNC:21295]
6.29e-21	C9ORF16	41047_at	chromosome 9 open reading frame 16 [Source:HGNC Symbol;Acc:HGNC:17823]
9.23e-21	PPL	203407_at	periplakin [Source:HGNC Symbol;Acc:HGNC:9273]
1.81e-20	EPS8L1	218779_x_at	EPS8 like 1 [Source:HGNC Symbol;Acc:HGNC:21295]
1.92e-20	SLPI	203021_at	secretory leukocyte peptidase inhibitor [Source:HGNC Symbol;Acc:HGNC:11092]
3.12e-20	C6ORF132	241455_at	chromosome 6 open reading frame 132 [Source:HGNC Symbol;Acc:HGNC:21288]
3.59e-20	USF1	226482_s_at	upstream transcription factor 1 [Source:HGNC Symbol;Acc:HGNC:12593]
3.69e-20	S100A2	204268_at	S100 calcium binding protein A2 [Source:HGNC Symbol;Acc:HGNC:10492]
7.25e-20	RNF39	219916_s_at	ring finger protein 39 [Source:HGNC Symbol;Acc:HGNC:18064]
9.54e-20	BAIAP2	209502_s_at	BAI1 associated protein 2 [Source:HGNC Symbol;Acc:HGNC:947]
1.14e-19	KLK10	209792_s_at	kallikrein related peptidase 10 [Source:HGNC Symbol;Acc:HGNC:6358]
1.63e-19	KRT17	212236_x_at	keratin 17 [Source:HGNC Symbol;Acc:HGNC:6427]
2.15e-19	LYPD6B	228360_at	LY6/PLAUR domain containing 6B [Source:HGNC Symbol;Acc:HGNC:27018]
3.14e-19	DDR1	208779_x_at	discoidin domain receptor tyrosine kinase 1 [Source:HGNC Symbol;Acc:HGNC:2730]
3.22e-19	ARHGAP23	226638_at	Rho GTPase activating protein 23 [Source:HGNC Symbol;Acc:HGNC:29293]
3.6e-19	EPS8L1	221655_x_at	EPS8 like 1 [Source:HGNC Symbol;Acc:HGNC:21295]
3.81e-19	S100A14	218677_at	S100 calcium binding protein A14 [Source:HGNC Symbol;Acc:HGNC:18901]
4.15e-19	MIR6887	202489_s_at	microRNA 6887 [Source:HGNC Symbol;Acc:HGNC:50065]
7.04e-19	SLC4A11	223748_at	solute carrier family 4 member 11 [Source:HGNC Symbol;Acc:HGNC:16438]
7.55e-19	FA2H	219429_at	fatty acid 2-hydroxylase [Source:HGNC Symbol;Acc:HGNC:21197]
8.5e-19	DHRS1	213279_at	dehydrogenase/reductase 1 [Source:HGNC Symbol;Acc:HGNC:16445]
9.4e-19	TGM1	206008_at	transglutaminase 1 [Source:HGNC Symbol;Acc:HGNC:11777]
9.9e-19	EPHB3	204600_at	EPH receptor B3 [Source:HGNC Symbol;Acc:HGNC:3394]
1.09e-18	NECTIN4	223540_at	nectin cell adhesion molecule 4 [Source:HGNC Symbol;Acc:HGNC:19688]
3.18e-18	HSPB2-C11ORF52	238805_at	HSPB2-C11orf52 readthrough (NMD candidate) [Source:HGNC Symbol;Acc:HGNC:41996]
3.93e-18	DOCK9-AS2	231062_at	DOCK9 antisense RNA 2 (head to head) [Source:HGNC Symbol;Acc:HGNC:43696]
4.34e-18	ESRP1	225846_at	epithelial splicing regulatory protein 1 [Source:HGNC Symbol;Acc:HGNC:25966]
5.76e-18	DDR1	210749_x_at	discoidin domain receptor tyrosine kinase 1 [Source:HGNC Symbol;Acc:HGNC:2730]
6.72e-18	ALDH3B2	204942_s_at	aldehyde dehydrogenase 3 family member B2 [Source:HGNC Symbol;Acc:HGNC:411]
8.03e-18	MUC1	213693_s_at	mucin 1, cell surface associated [Source:HGNC Symbol;Acc:HGNC:7508]
8.86e-18	SGPL1	212321_at	sphingosine-1-phosphate lyase 1 [Source:HGNC Symbol;Acc:HGNC:10817]
1e-17	C6ORF132	238028_at	chromosome 6 open reading frame 132 [Source:HGNC Symbol;Acc:HGNC:21288]
1.05e-17	KLK8	206125_s_at	kallikrein related peptidase 8 [Source:HGNC Symbol;Acc:HGNC:6369]
1.06e-17	KCNK1	204679_at	potassium two pore domain channel subfamily K member 1 [Source:HGNC Symbol;Acc:HGNC:6272]
#QUERY	PWRN1	1562873_at	Prader-Willi region non-protein coding RNA 1 [Source:HGNC Symbol;Acc:HGNC:33235]
3.09e-33	LINC02400	243035_at	long intergenic non-protein coding RNA 2400 [Source:HGNC Symbol;Acc:HGNC:53327]
3.73e-32	LINC00474	220660_at	long intergenic non-protein coding RNA 474 [Source:HGNC Symbol;Acc:HGNC:23367]
4.03e-32	N/A	1562327_at	N/A
5.94e-32	PCNX2	220461_at	pecanex homolog 2 [Source:HGNC Symbol;Acc:HGNC:8736]
5.98e-32	AL137005.1	1561526_at	N/A
1.43e-31	AC005549.1	1560753_at	N/A
5.3e-31	N/A	217003_s_at	N/A
5.91e-31	N/A	1563540_at	N/A
7.94e-31	ENTPD1-AS1	1560352_at	ENTPD1 antisense RNA 1 [Source:HGNC Symbol;Acc:HGNC:45203]
1.44e-30	N/A	1562835_at	N/A
1.74e-30	AC010485.1	1569515_a_at	N/A
1.74e-30	DCAF6	242717_at	DDB1 and CUL4 associated factor 6 [Source:HGNC Symbol;Acc:HGNC:30002]
2.75e-30	N/A	1562332_at	N/A
2.77e-30	N/A	233731_at	N/A
3.13e-30	N/A	1562006_at	N/A
3.57e-30	KRBOX1-AS1	1556796_at	KRBOX1 antisense RNA 1 [Source:HGNC Symbol;Acc:HGNC:42942]
3.67e-30	N/A	1561298_at	N/A
4.66e-30	AL390860.1	1557484_at	N/A
5.65e-30	N/A	237125_at	N/A
5.88e-30	N/A	217459_at	N/A
7.87e-30	AC095033.1	1560533_at	N/A
9.19e-30	N/A	233232_at	N/A
1.09e-29	DEFB127	233343_at	defensin beta 127 [Source:HGNC Symbol;Acc:HGNC:16206]
2.29e-29	LINC01482	217471_at	long intergenic non-protein coding RNA 1482 [Source:HGNC Symbol;Acc:HGNC:51128]
2.35e-29	AC061975.1	1562409_s_at	N/A
2.39e-29	LINC02426	1562923_at	long intergenic non-protein coding RNA 2426 [Source:HGNC Symbol;Acc:HGNC:53357]
2.59e-29	ALDOAP2	211617_at	aldolase, fructose-bisphosphate A pseudogene 2 [Source:HGNC Symbol;Acc:HGNC:416]
2.6e-29	DYNC1I1	1569843_at	dynein cytoplasmic 1 intermediate chain 1 [Source:HGNC Symbol;Acc:HGNC:2963]
3.14e-29	N/A	242076_at	N/A
3.52e-29	N/A	217569_x_at	N/A
4.3e-29	UNC80	243836_at	unc-80 homolog, NALCN channel complex subunit [Source:HGNC Symbol;Acc:HGNC:26582]
5.44e-29	TMPRSS13	223956_at	transmembrane protease, serine 13 [Source:HGNC Symbol;Acc:HGNC:29808]
6.9e-29	AC099342.1	233784_at	N/A
7.87e-29	N/A	1552674_at	N/A
8.94e-29	N/A	1557645_at	N/A
1.15e-28	CSNK1A1P1	1559651_at	casein kinase 1 alpha 1 pseudogene 1 [Source:HGNC Symbol;Acc:HGNC:30446]
1.33e-28	N/A	237925_at	N/A
1.56e-28	N/A	220873_at	N/A
1.57e-28	N/A	234389_x_at	N/A
1.65e-28	C6ORF10	207523_at	chromosome 6 open reading frame 10 [Source:HGNC Symbol;Acc:HGNC:13922]
1.83e-28	N/A	215849_x_at	N/A
2.68e-28	N/A	1562000_at	N/A
3.52e-28	EFCAB5	1558300_at	EF-hand calcium binding domain 5 [Source:HGNC Symbol;Acc:HGNC:24801]
3.62e-28	DACT3-AS1	1561532_at	DACT3 antisense RNA 1 [Source:HGNC Symbol;Acc:HGNC:44120]
3.81e-28	AC092162.2	234826_at	N/A
4.78e-28	SLC5A7	220722_s_at	solute carrier family 5 member 7 [Source:HGNC Symbol;Acc:HGNC:14025]
5.41e-28	N/A	1561639_at	N/A
6.07e-28	AP002957.1	1554957_at	N/A
7.18e-28	N/A	243535_at	N/A
#QUERY	TEX41	1562475_at	testis expressed 41 (non-protein coding) [Source:HGNC Symbol;Acc:HGNC:48667]
4.28e-68	TEX41	216874_at	testis expressed 41 (non-protein coding) [Source:HGNC Symbol;Acc:HGNC:48667]
7.56e-61	TEX41	231337_at	testis expressed 41 (non-protein coding) [Source:HGNC Symbol;Acc:HGNC:48667]
2.72e-41	TEX41	240492_at	testis expressed 41 (non-protein coding) [Source:HGNC Symbol;Acc:HGNC:48667]
1.62e-33	N/A	216877_at	N/A
1.5e-29	LINC00518	244829_at	long intergenic non-protein coding RNA 518 [Source:HGNC Symbol;Acc:HGNC:28626]
8.9e-27	TRIM63	236972_at	tripartite motif containing 63 [Source:HGNC Symbol;Acc:HGNC:16007]
2.31e-26	MIR146A	232504_at	microRNA 146a [Source:HGNC Symbol;Acc:HGNC:31533]
7.21e-25	P2RX7	230741_at	purinergic receptor P2X 7 [Source:HGNC Symbol;Acc:HGNC:8537]
9.43e-25	TYRP1	205694_at	tyrosinase related protein 1 [Source:HGNC Symbol;Acc:HGNC:12450]
1.86e-24	ABCB5	1569072_s_at	ATP binding cassette subfamily B member 5 [Source:HGNC Symbol;Acc:HGNC:46]
1.98e-24	LINC00518	237651_x_at	long intergenic non-protein coding RNA 518 [Source:HGNC Symbol;Acc:HGNC:28626]
4.75e-24	N/A	230278_at	N/A
5.36e-24	MITF	207233_s_at	melanogenesis associated transcription factor [Source:HGNC Symbol;Acc:HGNC:7105]
8.24e-24	ZEB2	235593_at	zinc finger E-box binding homeobox 2 [Source:HGNC Symbol;Acc:HGNC:14881]
9.58e-24	ABCB5	243167_at	ATP binding cassette subfamily B member 5 [Source:HGNC Symbol;Acc:HGNC:46]
2.38e-22	MITF	226066_at	melanogenesis associated transcription factor [Source:HGNC Symbol;Acc:HGNC:7105]
3.23e-22	TRPM1	237070_at	transient receptor potential cation channel subfamily M member 1 [Source:HGNC Symbol;Acc:HGNC:7146]
7.11e-22	PAX3	231666_at	paired box 3 [Source:HGNC Symbol;Acc:HGNC:8617]
8.47e-22	GPR137B	204137_at	G protein-coupled receptor 137B [Source:HGNC Symbol;Acc:HGNC:11862]
1.69e-21	MIR6073	228214_at	SRY-box 6 [Source:HGNC Symbol;Acc:HGNC:16421]
3.19e-21	MLANA	206426_at	melan-A [Source:HGNC Symbol;Acc:HGNC:7124]
3.82e-21	EDNRB	206701_x_at	endothelin receptor type B [Source:HGNC Symbol;Acc:HGNC:3180]
8.06e-21	SLC45A2	221644_s_at	solute carrier family 45 member 2 [Source:HGNC Symbol;Acc:HGNC:16472]
1.16e-20	MLANA	206427_s_at	melan-A [Source:HGNC Symbol;Acc:HGNC:7124]
1.57e-20	PAG1	225622_at	phosphoprotein membrane anchor with glycosphingolipid microdomains 1 [Source:HGNC Symbol;Acc:HGNC:30043]
1.74e-20	ALX1	206837_at	ALX homeobox 1 [Source:HGNC Symbol;Acc:HGNC:1494]
1.78e-20	IRF4	204562_at	interferon regulatory factor 4 [Source:HGNC Symbol;Acc:HGNC:6119]
1.94e-20	TYR	1555505_a_at	tyrosinase [Source:HGNC Symbol;Acc:HGNC:12442]
1.97e-20	CAPN3	210944_s_at	calpain 3 [Source:HGNC Symbol;Acc:HGNC:1480]
2.17e-20	N/A	240555_at	N/A
2.3e-20	TYR	1555504_at	tyrosinase [Source:HGNC Symbol;Acc:HGNC:12442]
2.77e-20	CAPN3	214475_x_at	calpain 3 [Source:HGNC Symbol;Acc:HGNC:1480]
4.37e-20	N/A	240717_at	N/A
5.16e-20	GPR143	206696_at	G protein-coupled receptor 143 [Source:HGNC Symbol;Acc:HGNC:20145]
5.42e-20	TBC1D16	1554701_a_at	TBC1 domain family member 16 [Source:HGNC Symbol;Acc:HGNC:28356]
8.83e-20	TBC1D16	1558066_s_at	TBC1 domain family member 16 [Source:HGNC Symbol;Acc:HGNC:28356]
1.83e-19	CAPN3	211890_x_at	calpain 3 [Source:HGNC Symbol;Acc:HGNC:1480]
2.34e-19	DCT	205338_s_at	dopachrome tautomerase [Source:HGNC Symbol;Acc:HGNC:2709]
2.52e-19	MFSD12	226516_at	major facilitator superfamily domain containing 12 [Source:HGNC Symbol;Acc:HGNC:28299]
2.74e-19	GPNMB	1554018_at	glycoprotein nmb [Source:HGNC Symbol;Acc:HGNC:4462]
4.73e-19	EDNRB	204271_s_at	endothelin receptor type B [Source:HGNC Symbol;Acc:HGNC:3180]
1.61e-18	SOX6	227498_at	SRY-box 6 [Source:HGNC Symbol;Acc:HGNC:16421]
1.71e-18	MYO10	1554026_a_at	myosin X [Source:HGNC Symbol;Acc:HGNC:7593]
4.66e-18	TYRL	206630_at	tyrosinase [Source:HGNC Symbol;Acc:HGNC:12442]
6.95e-18	TRPM1	237069_s_at	transient receptor potential cation channel subfamily M member 1 [Source:HGNC Symbol;Acc:HGNC:7146]
8.25e-18	KRTAP19-1	1556410_a_at	keratin associated protein 19-1 [Source:HGNC Symbol;Acc:HGNC:18936]
8.39e-18	NR4A3	209959_at	nuclear receptor subfamily 4 group A member 3 [Source:HGNC Symbol;Acc:HGNC:7982]
9.88e-18	GPM6B	209168_at	glycoprotein M6B [Source:HGNC Symbol;Acc:HGNC:4461]
1.02e-17	MYEF2	222153_at	myelin expression factor 2 [Source:HGNC Symbol;Acc:HGNC:17940]
#QUERY	SMIM2-AS1	238113_at	SMIM2 antisense RNA 1 [Source:HGNC Symbol;Acc:HGNC:42674]
7.01e-103	SMIM2	220930_s_at	small integral membrane protein 2 [Source:HGNC Symbol;Acc:HGNC:28776]
2.45e-22	CLYBL	238440_at	citrate lyase beta like [Source:HGNC Symbol;Acc:HGNC:18355]
1.32e-21	CRYL1	220753_s_at	crystallin lambda 1 [Source:HGNC Symbol;Acc:HGNC:18246]
2.54e-21	CPT2	204263_s_at	carnitine palmitoyltransferase 2 [Source:HGNC Symbol;Acc:HGNC:2330]
2.93e-21	CLYBL	239683_at	citrate lyase beta like [Source:HGNC Symbol;Acc:HGNC:18355]
4.82e-21	GSTK1	217751_at	glutathione S-transferase kappa 1 [Source:HGNC Symbol;Acc:HGNC:16906]
6.32e-21	CPT2	204264_at	carnitine palmitoyltransferase 2 [Source:HGNC Symbol;Acc:HGNC:2330]
7.99e-21	SDHB	202675_at	succinate dehydrogenase complex iron sulfur subunit B [Source:HGNC Symbol;Acc:HGNC:10681]
9.31e-21	ESRRA	1487_at	estrogen related receptor alpha [Source:HGNC Symbol;Acc:HGNC:3471]
1.15e-20	ETFDH	205530_at	electron transfer flavoprotein dehydrogenase [Source:HGNC Symbol;Acc:HGNC:3483]
1.2e-20	ETFDH	33494_at	electron transfer flavoprotein dehydrogenase [Source:HGNC Symbol;Acc:HGNC:3483]
1.34e-20	CLMN	221042_s_at	calmin [Source:HGNC Symbol;Acc:HGNC:19972]
2.66e-20	MGST2	204168_at	microsomal glutathione S-transferase 2 [Source:HGNC Symbol;Acc:HGNC:7063]
7.54e-20	AC009052.1	212228_s_at	coenzyme Q9 [Source:HGNC Symbol;Acc:HGNC:25302]
8.36e-20	ATP5J	202325_s_at	ATP synthase, H+ transporting, mitochondrial Fo complex subunit F6 [Source:HGNC Symbol;Acc:HGNC:847]
5.06e-19	PXMP2	219076_s_at	peroxisomal membrane protein 2 [Source:HGNC Symbol;Acc:HGNC:9716]
8.21e-19	UGT1A5	215125_s_at	UDP glucuronosyltransferase family 1 member A7 [Source:HGNC Symbol;Acc:HGNC:12539]
1.24e-18	GSTZ1	209531_at	glutathione S-transferase zeta 1 [Source:HGNC Symbol;Acc:HGNC:4643]
1.47e-18	UCHL3	204616_at	ubiquitin C-terminal hydrolase L3 [Source:HGNC Symbol;Acc:HGNC:12515]
1.52e-18	HTATIP2	207180_s_at	HIV-1 Tat interactive protein 2 [Source:HGNC Symbol;Acc:HGNC:16637]
2.2e-18	DHRS11	218756_s_at	dehydrogenase/reductase 11 [Source:HGNC Symbol;Acc:HGNC:28639]
2.27e-18	N/A	221995_s_at	N/A
2.35e-18	CPTP	220734_s_at	ceramide-1-phosphate transfer protein [Source:HGNC Symbol;Acc:HGNC:28116]
2.94e-18	SLC22A18	204981_at	solute carrier family 22 member 18 [Source:HGNC Symbol;Acc:HGNC:10964]
4.49e-18	MTIF3	223356_s_at	mitochondrial translational initiation factor 3 [Source:HGNC Symbol;Acc:HGNC:29788]
6.51e-18	TMEM219	224981_at	transmembrane protein 219 [Source:HGNC Symbol;Acc:HGNC:25201]
6.77e-18	NIT1	202891_at	nitrilase 1 [Source:HGNC Symbol;Acc:HGNC:7828]
7.17e-18	RNU6-29P	202003_s_at	RNA, U6 small nuclear 29, pseudogene [Source:HGNC Symbol;Acc:HGNC:34273]
8.33e-18	HMGCL	202772_at	3-hydroxymethyl-3-methylglutaryl-CoA lyase [Source:HGNC Symbol;Acc:HGNC:5005]
8.75e-18	N/A	243990_at	N/A
9.79e-18	NDFIP2	224799_at	Nedd4 family interacting protein 2 [Source:HGNC Symbol;Acc:HGNC:18537]
1.02e-17	ACOT13	204565_at	acyl-CoA thioesterase 13 [Source:HGNC Symbol;Acc:HGNC:20999]
1.22e-17	DERA	218102_at	deoxyribose-phosphate aldolase [Source:HGNC Symbol;Acc:HGNC:24269]
1.36e-17	ACY1	202740_at	aminoacylase 1 [Source:HGNC Symbol;Acc:HGNC:177]
1.84e-17	AC138932.3	224706_at	KIAA2013 [Source:HGNC Symbol;Acc:HGNC:28513]
1.91e-17	FMC1	226780_s_at	C7orf55-LUC7L2 readthrough [Source:HGNC Symbol;Acc:HGNC:44671]
2e-17	TSC22D1	215111_s_at	TSC22 domain family member 1 [Source:HGNC Symbol;Acc:HGNC:16826]
2.06e-17	C11ORF1	222785_x_at	chromosome 11 open reading frame 1 [Source:HGNC Symbol;Acc:HGNC:1163]
2.54e-17	RBKS	57540_at	ribokinase [Source:HGNC Symbol;Acc:HGNC:30325]
2.68e-17	ZBED5-AS1	235010_at	ZBED5 antisense RNA 1 [Source:HGNC Symbol;Acc:HGNC:48646]
2.85e-17	PCK2	202847_at	phosphoenolpyruvate carboxykinase 2, mitochondrial [Source:HGNC Symbol;Acc:HGNC:8725]
3.63e-17	KLC4	225596_at	kinesin light chain 4 [Source:HGNC Symbol;Acc:HGNC:21624]
3.74e-17	N/A	225555_x_at	N/A
4.4e-17	TMEM53	1554077_a_at	transmembrane protein 53 [Source:HGNC Symbol;Acc:HGNC:26186]
5.57e-17	TST	209605_at	thiosulfate sulfurtransferase [Source:HGNC Symbol;Acc:HGNC:12388]
5.72e-17	PEX13	205246_at	peroxisomal biogenesis factor 13 [Source:HGNC Symbol;Acc:HGNC:8855]
5.86e-17	N/A	213114_at	N/A
6.32e-17	RETSAT	218124_at	retinol saturase [Source:HGNC Symbol;Acc:HGNC:25991]
6.82e-17	ZNHIT1	201541_s_at	zinc finger HIT-type containing 1 [Source:HGNC Symbol;Acc:HGNC:21688]

## Sheet: Sheet2
PCAT18
KCTD1
KCTD1
NUCB2
REEP6
NUCB2
APOC4-APOC2
SEC16B
LINC00467
CT45A7
AC084033.3
CT45A7
CLGN
C1ORF53
NKX3-1
RPS29
CRNDE
NEK10
GALNT7
AL391832.2
CRNDE
P4HTM
PHF7
NT5DC1
LINC00467
PCBD2
CFAP44
MYB
NT5DC1
MYB
IFT88
GALNT7
SCP2
FBXO25
NXPE3
ENOSF1
KCND3
SAMD13
EXOC6
PLCL1
RBKS
TCTN1
SAGE1
SLC39A6
CFAP44
NXPE3
SCP2
EDEM3
KIAA0141
KCND3
IFT43
LMO7DN-IT1
LMO7
LMO7
AC112236.1
PDE1C
C2CD6
MAP1LC3C
LINC02511
MRS2
N/A
N/A
AC011504.1
NCAN
FMN2
SLC25A31
N/A
N/A
FAM13A
TERB2
PPP5D1
AC093535.2
ABI3BP
PCDHB15
PENK
N/A
ITSN1
UGGT2
LMO7
DKK1
N/A
PDE1C
MROH2B
OR12D3
LINC01448
N/A
FRMD8
AC022929.2
LMO7
N/A
PGM5
N/A
COG6
SPAG11A
CNTN1
N/A
LRRC63
ZPLD1
N/A
OR10A3
LINC02218
TCF4-AS1
CABYR
CABYR
AKR1B1
LINC01697
GSEC
AKR1B10
MUCL1
NQO1
LINC01697
RNFT2
ALDH3A1
CBR3
RNFT2
UCHL1
GPX2
PHEX
SRXN1
CBR1
SLC7A11
NQO1
AKR1C2
JAKMIP3
PIR
SLC7A11
HGD
TALDO1
TXNRD1
CYP4F11
HGD
PANX2
N/A
TMCO5A
CYP4F3
AKR1C3
GCLM
ABHD2
AKR1C2
AKR1C2
MSI2
NQO1
SFRP2
ATP6V0A4
ATG9A
AKR1C2
MEP1A
ADH7
NMRAL2P
CYP4F3
CNGB1
DRAIC
DRAIC
PBLD
DDC
HPN
ENTPD5
HGD
PBLD
ALDH6A1
HGD
MPC2
CACNA1D
CRYM
HGD
RAB17
HAGH
DCXR
GJB1
MAP7
FAAH
RBM47
CACNA1D
ACADSB
HSPB2-C11ORF52
SEPHS2
KIAA1324
RBM47
SLC44A4
DNAJC12
CHDH
AKR7A3
KIAA1324
ALDH6A1
TOX3
HMGCS2
ABAT
CHDH
GPR160
RORC
CMBL
DNAJC12
GPRC5C
N/A
RAP1GAP
SELENBP1
FBP1
AKR7A3
NUDT16L1
MOAP1
TOX3
AGAP2-AS1
CERCAM
KDELR3
TGFB1I1
EHD2
KDELR3
SPHK1
NFIC
MSRB3
EHD2
BMP1
OSMR
SYDE1
PARVA
TIMP1
CLMP
TSPO
LARP6
CAVIN1
EEF1AKMT3
ARSJ
PLP2
SFXN3
JOSD2
PARVA
FKBP9P1
PLSCR3
C11ORF24
LOXL2
MIR6759
MARVELD1
PLOD3
LMNA
TAX1BP3
ULBP2
CKAP4
MIR671
FAM114A1
COPZ2
CALU
CAVIN1
LGALS1
MIR671
ANXA2
MXRA7
SPATS2L
LMNA
ANXA2
SFXN3
ANXA2P2
ROR1-AS1
LINC01583
ABI3BP
N/A
AC015969.1
PMCHL1
N/A
LINC00967
AC079062.1
N/A
N/A
N/A
TECTA
TRPV1
FAM71F1
AC069360.1
CEP112
N/A
N/A
CDH23
N/A
N/A
AC026316.3
N/A
ADRA2B
N/A
N/A
N/A
AL359955.1
N/A
AC096541.1
N/A
AC010531.4
FOXP2
LINC02008
BRI3
LINC00598
N/A
SRC
N/A
N/A
N/A
VPS16
ITGB3
AC112198.2
N/A
ADAMTS9
N/A
LINC02345
CADM2-AS1
CYTOR
LGALS1
ANXA2
ANXA1
ANXA2P2
ANXA2
ANXA2
S100A11
CLIC1
TIMP1
ARPC2
S100A11P1
CD44
N/A
NQO1
CAPN2
CD44
ANXA5
CD44
CD44
LGALS3
CAV1
CD44
NQO1
ARPC2
ARPC2
CASP4
CD44
CORO1C
N/A
S100A6
MYDGF
EMP3
CAV1
SLC16A3
COTL1
SQOR
AC004922.1
NQO1
CD44
AC093673.1
S100A10
COTL1
ZYX
MYL12A
CD59
FAS
CD58
CTSA
PAM
RMST_6
RMST_6
N/A
MIR135A2
IQUB
SYNPR-AS1
B3GALT1
ZMAT4
N/A
UBE3D
N/A
N/A
N/A
N/A
ADGRV1
ADAMTS20
AC005592.1
AC025031.4
DEFB106A
PPP1R9A
TPTE2P2
N/A
LINC01876
N/A
SLC4A8
N/A
ELAVL2
AC016582.1
N/A
SNHG14
FAM201A
N/A
CCDC172
N/A
MED12L
N/A
N/A
AC006206.1
ELMOD2
C8ORF34-AS1
SOHLH2
MAGI2
N/A
N/A
NEGR1-IT1
POU4F2
ANKRD18B
WFDC9
N/A
NPHP3-AS1
HECW1-IT1
LINC00692
AC073314.1
OR2C3
N/A
CDY2A
AL512634.1
N/A
AL161756.1
FAM47A
ZNF32-AS3
N/A
DEFB129
N/A
AC015819.3
N/A
N/A
N/A
NCAM2
FPGT-TNNI3K
NRXN1
N/A
AL512347.1
N/A
N/A
N/A
AC091138.1
MYT1L
N/A
AL512635.1
DMRTC2
AC104640.1
N/A
AKAP14
N/A
N/A
N/A
N/A
N/A
N/A
CYP4F30P
ODF4
N/A
IGF2BP2-AS1
MIR4307HG
N/A
NETO1
N/A
CABS1
N/A
LINP1
ANXA2
ANXA2
IL18
SFN
SFN
LAMB3
ANXA2
AC011479.1
ANXA2P2
SFTA1P
F3
ANXA3
CAV2
TBC1D2
ANXA1
LY6K
CAV2
ANXA2P1
LIMCH1
TRIM16L
SFN
TUBA4A
OSMR
N/A
AXL
S100A2
AC245041.2
CHST3
CDA
CAV1
FLII
CLIP4
FERMT1
KRT7
FOSL1
P3H2
ARHGAP23
CAV1
ADRB2
PLEK2
MYOF
N/A
AKR1B1
ANXA2P3
NRG1
LETM2
FERMT1
RNA5SP392
SLC35F3
DPP10-AS1
DPP10
RNFT2
BEX2
FAM69B
PPM1E
GALNT13
GABRB3
CKMT1B
CTNND2
CTNND2
SBK1
ANO5
GNG4
ELAVL2
GABRB3
ARFGEF3
ASRGL1
FAM155B
GABRB3
ZNF711
ICA1
WNK2
HS6ST2
UGT8
KIF5C
HRASLS
TDRKH
SBK1
SYT13
RNFT2
ARHGAP44
KIF26A
SH3GL3
CNKSR2
SCG3
CENPV
ASRGL1
COBL
RIMKLA
HS6ST2
SLAIN1
CECR2
LINGO1
PAIP2B
KIF5C
ATP8A1
CENPV
STRBP
HRASLS
UCA1
VGLL1
CST6
GJB3
GJB3
ADGRF1
TACSTD2
SH2D3A
LCN2
CLDN4
SFN
GPRC5A
ANXA3
SFN
KLK6
CDA
GPRC5A
LAMB3
TMEM139
TGFA
CAPN1
PROSER2
CRYBG2
LAD1
EZR
FAM83H
MET
PPL
N/A
RAB25
N/A
N/A
SFN
CBLC
VGLL1
TSPAN1
EZR
ST14
MACC1
PROM2
ST14
CHMP4C
ALS2CL
MPZL2
LAMA3
AC090227.1
MAL2
DTX4
PROSER2
CTSH
SSTR5-AS1
AGR2
REG4
TSPAN8
TFF1
TRNP1
PRR15
REG4
PLS1
PRSS3
RGS2
SCIN
RPH3AL
MUC5B
AGR2
CREB3L1
PAPSS2
B3GNT3
TNFRSF11A
RSPH1
FMO5
DPP4
PLEKHA6
ZSWIM5
TFF3
SLC16A9
SHISA3
SIDT1
PTPRH
GNA14
NR3C2
HSD17B2
SYBU
PRSS2
FRMD3
PTPRN2
TSPAN1
CSRNP3
DPP4
DPP4
PRSS3
NGEF
GPER1
HOXA13
TNFRSF11A
HDAC1
RIMKLA
F5
TPD52
RBP4
ELFN2
AL445238.1
C12ORF80
AC040162.4
AC090983.1
ANHX
LINC01913
LINC01310
RPLP0P1
MYOZ3
LINC01525
AC093283.1
AP006547.1
SMIM21
CSMD2-AS1
AC061975.1
N/A
SIX3OS1_6
AC007241.1
TRY2P
N/A
TMEM95
N/A
N/A
AC096734.2
CLMAT3
CYP2A6
AL355592.1
SLC34A3
SCN10A
N/A
GJD2
KLK4
LINC01343
AC020661.1
N/A
DKFZP434K028
DNM1P34
LINC01785
GJA10
LINGO1-AS2
DCST1
N/A
TEX28P1
AP003717.1
KCNN1
AL109954.1
LMNTD1
CER1
N/A
MIR194-2
PANX2
AC020661.1
TMEM132A
AP006547.1
PSAPL1
MAP3K10
UTS2R
FOXN4
AC010319.2
N/A
POM121L12
GPSM1
GAS2L2
UPK3BP1
RAI1
PDZD3
LINC01869
ZNF598
MYOZ3
LINC00689
AL445238.1
USH1G
NKX1-1
SYT15
MYOZ3
N/A
N/A
N/A
N/A
TP73
AC098934.4
ZNRF4
PIANP
SLC8A3
AMZ1
ABHD11
PIK3CD-AS1
TPSG1
N/A
KLHL30-AS1
AP001432.1
N/A
N/A
LCNL1
ACACB
N/A
C1ORF127
ADM2
TMEM190
CCDC144NL-AS1
CCDC144NL-AS1
CCDC144NL-AS1
CCDC144NL-AS1
CCDC144NL-AS1
PCAT7
N/A
AC140481.3
N/A
FAR2P4
TRIM24
ZFP69B
AC156455.1
TRIM24
LINC02575
LINC01234
PNMA8A
CTAG2
PTCH1
ADGRL2
CTAG2
LIN28B
CBX2
ACTR3B
NELL2
CTAG2
IGF2BP3
NLGN4X
SSX2
MLF1
MEGF10
SKIDA1
GPR158
PCDHB2
FKBP1B
ACVR2B
MAGEA2B
SSX2
GPC4
RBPMS2
CENPV
WDR12
COL9A3
MAGEA3
LINC02575
MAGEA12
NAALAD2
MAGEA5
POLR1B
TEX15
ESRG
TDGF1
NANOGP8
POU5F1B
POU5F1B
DNMT3B
MIR302C
POU5F1P3
POU5F1B
L1TD1
DPPA4
DPPA4
TRIM71
TERF1P4
PTPRZ1
SOX2
L1TD1
N/A
SLC7A3
FOXH1
TERF1
BEND4
GABRB3
LIN28A
SALL4
APELA
CECR2
OTX2
PHC1
TUNAR
CECR2
ESRP1
SEPHS1
ESRP1
NMRK2
FAM46B
SOX2
ZNF589
CKMT1B
AC005062.1
EPHA1
GABRB3
ZSCAN10
GABRB3
CNMD
SCGB3A2
N/A
RCC2
PHC1
SCG3
PCA3_2
N/A
ZNF583
LINC01148
N/A
N/A
N/A
LCE1E
TAAR2
AC243967.3
N/A
LINC02226
OR2AD1P
N/A
AC068790.9
MCF2L2
AC005592.1
N/A
FAM9B
CTAGE1
N/A
MACROD2-AS1
N/A
AC027804.1
AC011270.2
KRTAP9-8
MCF2L
AL135901.1
N/A
AL358394.2
N/A
TAS2R38
AP001642.1
PCAT18
AC007495.1
ARAP2
DEFB106A
N/A
OR51B4
AC091534.1
N/A
AC008269.2
SLC25A3P1
LINC01992
PAAF1
LINC01516
ANAPC10
DSCAM-AS1
N/A
N/A
CDKN2B-AS1
LCE1E
N/A
PCOLCE-AS1
GRK2
DNM1P34
OR4F8P
DEFB106A
LINC02226
LCE1E
OR2H1
LINC00408
AL135901.1
AC009502.1
AC068790.9
AC244100.2
N/A
N/A
CACNG6
OR1J2
N/A
N/A
N/A
CLDN4
N/A
AL445238.1
N/A
LINC01926
PSG1
OGDHL
N/A
KRTAP9-8
N/A
LINC02493
SLC22A25
AQP12B
OR8G1
CDH22
N/A
WSCD1
IFNA16
VSTM4
N/A
KLK4
GRIK5
LINC02008
N/A
N/A
NEGR1-IT1
ST3GAL3
POT1-AS1
ULBP2
ADGRF4
C15ORF48
KRTAP3-3
PSORS1C1
GALNT5
PTPRR
OR9A1P
N/A
SYT14
AP001993.1
N/A
PRR16
ZIM3
AL121974.1
N/A
POT1
GALNT5
STRIP2
B3GNT5
N/A
CNGA3
LINC01799
MGAM
CSMD3
AC007405.1
LACTB2-AS1
GOLGA6L22
PTPRR
STXBP5-AS1
N/A
LINC01859
BTBD10
TMEM140
AC022613.1
CAGE1
AL133319.1
PWRN1
IL1A
N/A
AC002456.2
N/A
CASP1
TMPRSS15
AP000229.1
RRAD
POT1
AC093536.2
DEFB121
SERTAD4-AS1
SERTAD4
SERTAD4
SERTAD4
SERTAD4
CTGF
NUAK1
FRMD6
CAVIN1
PEA15
CYR61
FRMD6
CYR61
LOXL2
AXL
MSRB3
CAV1
MIR100HG
COL8A1
MSRB3
CAV2
MYLK
CAV1
TRAM2
BICC1
PARVA
IGFBP7
ACTN1
MYLK
ARHGEF28
PRSS23
KANK2
ARHGEF28
DKK3
WWTR1
CCDC80
PAM
ARHGAP23
WWTR1
NFIX
PALLD
CAVIN1
TCEAL3
CALD1
HEG1
MYL9
AC009414.2
AC009299.2
CRIM1
PRSS23
MBNL1-AS1
MBNL1-AS1
NEXN
MSRB3
MSRB3
NEXN
CFL2
MSRB3
TPM2
SYNC
CFL2
MSRB3
N/A
TGFB1I1
LMOD1
ACTA2
MYL9
MSRB3
SYNPO2
CFL2
SYNPO2
COPZ2
SYNPO2
MBNL1
SYNPO2
RRAS
PPP1R3C
DSTN
HSPB6
EHD2
MBNL1
CAVIN1
EHD2
LIMS2
FLNC
MYLK
PALLD
CCDC80
CAVIN1
N/A
FHL1
CAVIN1
PARVA
PARVA
MIR23B
CYB5R3
TNS1
CRYAB
BVES
AP002884.3
KRTAP5-AS1
KRTAP5-AS1
FAXC
EIF4E
2021-03-06
PAK5
CPEB3
DUSP8
RBFOX1
SRRM4
CAMTA1
HECW1
PAK5
AAK1
MYT1L
ARHGEF7
CDC42
DUSP8
CAMTA1
2021-09-03
BSN
GNB5
SVOP
RIMS1
RGS7
MAGI1
PGBD5
SCN2A
AAK1
CELF3
NRSN1
N/A
SCN2A
CELF5
SRRM4
SRRM4
PPP2R2D
ANK3
CDC42
AMER3
VSTM2A
MAGI1
MAGI1
N/A
STMN4
NUP93
CACNA1E
SRCIN1
SULT4A1
DNAJC6
DLGAP1-AS3
N/A
N/A
HNF1B
DLGAP1
DLGAP1
PAX8
DLGAP1
CYP2C9
ALDH3B1
CYP2C9
N/A
C4ORF17
N/A
HRH4
N/A
N/A
PAX8
TCN1
N/A
N/A
RNF207
KIR2DS4
RN7SL494P
CYP2C9
STAU2-AS1
GGTLC1
N/A
KIR2DL1
N/A
N/A
N/A
CYP2C9
GS1-279B7.1
LINC01494
ZPLD1
TSPEAR
MADCAM1
N/A
ITPK1
N/A
TPD52L3
DEFB118
LINC02443
N/A
AL513283.1
N/A
N/A
N/A
N/A
UNC5B-AS1
UNC5B
UNC5B
UNC5B
KLK11
GGT6
TRIM29
ZBTB7C
MIR200CHG
TRIM29
GJB3
SPINT1-AS1
KLK7
EPS8L1
KLK7
SYTL1
EPS8L1
C9ORF16
PPL
EPS8L1
SLPI
C6ORF132
USF1
S100A2
RNF39
BAIAP2
KLK10
KRT17
LYPD6B
DDR1
ARHGAP23
EPS8L1
S100A14
MIR6887
SLC4A11
FA2H
DHRS1
TGM1
EPHB3
NECTIN4
HSPB2-C11ORF52
DOCK9-AS2
ESRP1
DDR1
ALDH3B2
MUC1
SGPL1
C6ORF132
KLK8
KCNK1
PWRN1
LINC02400
LINC00474
N/A
PCNX2
AL137005.1
AC005549.1
N/A
N/A
ENTPD1-AS1
N/A
AC010485.1
DCAF6
N/A
N/A
N/A
KRBOX1-AS1
N/A
AL390860.1
N/A
N/A
AC095033.1
N/A
DEFB127
LINC01482
AC061975.1
LINC02426
ALDOAP2
DYNC1I1
N/A
N/A
UNC80
TMPRSS13
AC099342.1
N/A
N/A
CSNK1A1P1
N/A
N/A
N/A
C6ORF10
N/A
N/A
EFCAB5
DACT3-AS1
AC092162.2
SLC5A7
N/A
AP002957.1
N/A
TEX41
TEX41
TEX41
TEX41
N/A
LINC00518
TRIM63
MIR146A
P2RX7
TYRP1
ABCB5
LINC00518
N/A
MITF
ZEB2
ABCB5
MITF
TRPM1
PAX3
GPR137B
MIR6073
MLANA
EDNRB
SLC45A2
MLANA
PAG1
ALX1
IRF4
TYR
CAPN3
N/A
TYR
CAPN3
N/A
GPR143
TBC1D16
TBC1D16
CAPN3
DCT
MFSD12
GPNMB
EDNRB
SOX6
MYO10
TYRL
TRPM1
KRTAP19-1
NR4A3
GPM6B
MYEF2
SMIM2-AS1
SMIM2
CLYBL
CRYL1
CPT2
CLYBL
GSTK1
CPT2
SDHB
ESRRA
ETFDH
ETFDH
CLMN
MGST2
AC009052.1
ATP5J
PXMP2
UGT1A5
GSTZ1
UCHL3
HTATIP2
DHRS11
N/A
CPTP
SLC22A18
MTIF3
TMEM219
NIT1
RNU6-29P
HMGCL
N/A
NDFIP2
ACOT13
DERA
ACY1
AC138932.3
FMC1
TSC22D1
C11ORF1
RBKS
ZBED5-AS1
PCK2
KLC4
N/A
TMEM53
TST
PEX13
N/A
RETSAT
ZNHIT1

## Sheet: Sheet3
KCTD1
NUCB2
REEP6
APOC4-APOC2
SEC16B
LINC00467
CT45A7
AC084033.3
CLGN
C1ORF53
NKX3-1
RPS29
CRNDE
NEK10
GALNT7
AL391832.2
P4HTM
PHF7
NT5DC1
PCBD2
CFAP44
MYB
IFT88
SCP2
FBXO25
NXPE3
ENOSF1
KCND3
SAMD13
EXOC6
PLCL1
RBKS
TCTN1
SAGE1
SLC39A6
EDEM3
KIAA0141
IFT43
LMO7
AC112236.1
PDE1C
C2CD6
MAP1LC3C
LINC02511
MRS2
N/A
AC011504.1
NCAN
FMN2
SLC25A31
FAM13A
TERB2
PPP5D1
AC093535.2
ABI3BP
PCDHB15
PENK
ITSN1
UGGT2
DKK1
MROH2B
OR12D3
LINC01448
FRMD8
AC022929.2
PGM5
COG6
SPAG11A
CNTN1
LRRC63
ZPLD1
OR10A3
LINC02218
CABYR
AKR1B1
LINC01697
GSEC
AKR1B10
MUCL1
NQO1
RNFT2
ALDH3A1
CBR3
UCHL1
GPX2
PHEX
SRXN1
CBR1
SLC7A11
AKR1C2
JAKMIP3
PIR
HGD
TALDO1
TXNRD1
CYP4F11
PANX2
TMCO5A
CYP4F3
AKR1C3
GCLM
ABHD2
MSI2
SFRP2
ATP6V0A4
ATG9A
MEP1A
ADH7
NMRAL2P
CNGB1
DRAIC
PBLD
DDC
HPN
ENTPD5
ALDH6A1
MPC2
CACNA1D
CRYM
RAB17
HAGH
DCXR
GJB1
MAP7
FAAH
RBM47
ACADSB
HSPB2-C11ORF52
SEPHS2
KIAA1324
SLC44A4
DNAJC12
CHDH
AKR7A3
TOX3
HMGCS2
ABAT
GPR160
RORC
CMBL
GPRC5C
RAP1GAP
SELENBP1
FBP1
NUDT16L1
MOAP1
CERCAM
KDELR3
TGFB1I1
EHD2
SPHK1
NFIC
MSRB3
BMP1
OSMR
SYDE1
PARVA
TIMP1
CLMP
TSPO
LARP6
CAVIN1
EEF1AKMT3
ARSJ
PLP2
SFXN3
JOSD2
FKBP9P1
PLSCR3
C11ORF24
LOXL2
MIR6759
MARVELD1
PLOD3
LMNA
TAX1BP3
ULBP2
CKAP4
MIR671
FAM114A1
COPZ2
CALU
LGALS1
ANXA2
MXRA7
SPATS2L
ANXA2P2
LINC01583
AC015969.1
PMCHL1
LINC00967
AC079062.1
TECTA
TRPV1
FAM71F1
AC069360.1
CEP112
CDH23
AC026316.3
ADRA2B
AL359955.1
AC096541.1
AC010531.4
FOXP2
LINC02008
BRI3
LINC00598
SRC
VPS16
ITGB3
AC112198.2
ADAMTS9
LINC02345
CADM2-AS1
ANXA1
S100A11
CLIC1
ARPC2
S100A11P1
CD44
CAPN2
ANXA5
LGALS3
CAV1
CASP4
CORO1C
S100A6
MYDGF
EMP3
SLC16A3
COTL1
SQOR
AC004922.1
AC093673.1
S100A10
ZYX
MYL12A
CD59
FAS
CD58
CTSA
PAM
RMST_6
MIR135A2
IQUB
SYNPR-AS1
B3GALT1
ZMAT4
UBE3D
ADGRV1
ADAMTS20
AC005592.1
AC025031.4
DEFB106A
PPP1R9A
TPTE2P2
LINC01876
SLC4A8
ELAVL2
AC016582.1
SNHG14
FAM201A
CCDC172
MED12L
AC006206.1
ELMOD2
C8ORF34-AS1
SOHLH2
MAGI2
NEGR1-IT1
POU4F2
ANKRD18B
WFDC9
NPHP3-AS1
LINC00692
AC073314.1
OR2C3
CDY2A
AL512634.1
AL161756.1
FAM47A
ZNF32-AS3
DEFB129
AC015819.3
NCAM2
FPGT-TNNI3K
NRXN1
AL512347.1
AC091138.1
MYT1L
AL512635.1
DMRTC2
AC104640.1
AKAP14
CYP4F30P
ODF4
IGF2BP2-AS1
MIR4307HG
NETO1
CABS1
IL18
SFN
LAMB3
AC011479.1
SFTA1P
F3
ANXA3
CAV2
TBC1D2
LY6K
ANXA2P1
LIMCH1
TRIM16L
TUBA4A
AXL
S100A2
AC245041.2
CHST3
CDA
FLII
CLIP4
FERMT1
KRT7
FOSL1
P3H2
ARHGAP23
ADRB2
PLEK2
MYOF
ANXA2P3
NRG1
LETM2
RNA5SP392
SLC35F3
DPP10
BEX2
FAM69B
PPM1E
GALNT13
GABRB3
CKMT1B
CTNND2
SBK1
ANO5
GNG4
ARFGEF3
ASRGL1
FAM155B
ZNF711
ICA1
WNK2
HS6ST2
UGT8
KIF5C
HRASLS
TDRKH
SYT13
ARHGAP44
KIF26A
SH3GL3
CNKSR2
SCG3
CENPV
COBL
RIMKLA
SLAIN1
CECR2
LINGO1
PAIP2B
ATP8A1
STRBP
VGLL1
CST6
GJB3
ADGRF1
TACSTD2
SH2D3A
LCN2
CLDN4
GPRC5A
KLK6
TMEM139
TGFA
CAPN1
PROSER2
CRYBG2
LAD1
EZR
FAM83H
MET
PPL
RAB25
CBLC
TSPAN1
ST14
MACC1
PROM2
CHMP4C
ALS2CL
MPZL2
LAMA3
AC090227.1
MAL2
DTX4
CTSH
AGR2
REG4
TSPAN8
TFF1
TRNP1
PRR15
PLS1
PRSS3
RGS2
SCIN
RPH3AL
MUC5B
CREB3L1
PAPSS2
B3GNT3
TNFRSF11A
RSPH1
FMO5
DPP4
PLEKHA6
ZSWIM5
TFF3
SLC16A9
SHISA3
SIDT1
PTPRH
GNA14
NR3C2
HSD17B2
SYBU
PRSS2
FRMD3
PTPRN2
CSRNP3
NGEF
GPER1
HOXA13
HDAC1
F5
TPD52
RBP4
AL445238.1
C12ORF80
AC040162.4
AC090983.1
ANHX
LINC01913
LINC01310
RPLP0P1
MYOZ3
LINC01525
AC093283.1
AP006547.1
SMIM21
CSMD2-AS1
AC061975.1
SIX3OS1_6
AC007241.1
TRY2P
TMEM95
AC096734.2
CLMAT3
CYP2A6
AL355592.1
SLC34A3
SCN10A
GJD2
KLK4
LINC01343
AC020661.1
DKFZP434K028
DNM1P34
LINC01785
GJA10
LINGO1-AS2
DCST1
TEX28P1
AP003717.1
KCNN1
AL109954.1
LMNTD1
CER1
TMEM132A
PSAPL1
MAP3K10
UTS2R
FOXN4
AC010319.2
POM121L12
GPSM1
GAS2L2
UPK3BP1
RAI1
PDZD3
LINC01869
ZNF598
LINC00689
USH1G
NKX1-1
SYT15
TP73
AC098934.4
ZNRF4
PIANP
SLC8A3
AMZ1
ABHD11
PIK3CD-AS1
TPSG1
KLHL30-AS1
AP001432.1
LCNL1
ACACB
C1ORF127
ADM2
TMEM190
CCDC144NL-AS1
PCAT7
AC140481.3
FAR2P4
TRIM24
ZFP69B
AC156455.1
LINC02575
LINC01234
PNMA8A
CTAG2
PTCH1
ADGRL2
LIN28B
CBX2
ACTR3B
NELL2
IGF2BP3
NLGN4X
SSX2
MLF1
MEGF10
SKIDA1
GPR158
PCDHB2
FKBP1B
ACVR2B
MAGEA2B
GPC4
RBPMS2
WDR12
COL9A3
MAGEA3
MAGEA12
NAALAD2
MAGEA5
POLR1B
TEX15
TDGF1
NANOGP8
POU5F1B
DNMT3B
MIR302C
POU5F1P3
L1TD1
DPPA4
TRIM71
TERF1P4
PTPRZ1
SOX2
SLC7A3
FOXH1
TERF1
BEND4
LIN28A
SALL4
APELA
OTX2
PHC1
TUNAR
ESRP1
SEPHS1
NMRK2
FAM46B
ZNF589
AC005062.1
EPHA1
ZSCAN10
CNMD
SCGB3A2
RCC2
ZNF583
LINC01148
LCE1E
TAAR2
AC243967.3
LINC02226
OR2AD1P
AC068790.9
MCF2L2
FAM9B
CTAGE1
MACROD2-AS1
AC027804.1
AC011270.2
KRTAP9-8
MCF2L
AL135901.1
AL358394.2
TAS2R38
AP001642.1
PCAT18
AC007495.1
ARAP2
OR51B4
AC091534.1
AC008269.2
SLC25A3P1
LINC01992
PAAF1
LINC01516
ANAPC10
DSCAM-AS1
PCOLCE-AS1
GRK2
OR4F8P
OR2H1
LINC00408
AC009502.1
AC244100.2
CACNG6
OR1J2
LINC01926
PSG1
OGDHL
LINC02493
SLC22A25
AQP12B
OR8G1
CDH22
WSCD1
IFNA16
VSTM4
GRIK5
ST3GAL3
ADGRF4
C15ORF48
KRTAP3-3
PSORS1C1
GALNT5
PTPRR
OR9A1P
SYT14
AP001993.1
PRR16
ZIM3
AL121974.1
POT1
STRIP2
B3GNT5
CNGA3
LINC01799
MGAM
CSMD3
AC007405.1
LACTB2-AS1
GOLGA6L22
STXBP5-AS1
LINC01859
BTBD10
TMEM140
AC022613.1
CAGE1
AL133319.1
PWRN1
IL1A
AC002456.2
CASP1
TMPRSS15
AP000229.1
RRAD
AC093536.2
DEFB121
SERTAD4
CTGF
NUAK1
FRMD6
PEA15
CYR61
MIR100HG
COL8A1
MYLK
TRAM2
BICC1
IGFBP7
ACTN1
ARHGEF28
PRSS23
KANK2
DKK3
WWTR1
CCDC80
NFIX
PALLD
TCEAL3
CALD1
HEG1
MYL9
AC009414.2
AC009299.2
CRIM1
MBNL1-AS1
NEXN
CFL2
TPM2
SYNC
LMOD1
ACTA2
SYNPO2
MBNL1
RRAS
PPP1R3C
DSTN
HSPB6
LIMS2
FLNC
FHL1
MIR23B
CYB5R3
TNS1
CRYAB
BVES
AP002884.3
KRTAP5-AS1
FAXC
EIF4E
2021-03-06
PAK5
CPEB3
DUSP8
RBFOX1
SRRM4
CAMTA1
HECW1
AAK1
ARHGEF7
CDC42
2021-09-03
BSN
GNB5
SVOP
RIMS1
RGS7
MAGI1
PGBD5
SCN2A
CELF3
NRSN1
CELF5
PPP2R2D
ANK3
AMER3
VSTM2A
STMN4
NUP93
CACNA1E
SRCIN1
SULT4A1
DNAJC6
HNF1B
DLGAP1
PAX8
CYP2C9
ALDH3B1
C4ORF17
HRH4
TCN1
RNF207
KIR2DS4
RN7SL494P
STAU2-AS1
GGTLC1
KIR2DL1
GS1-279B7.1
LINC01494
TSPEAR
MADCAM1
ITPK1
TPD52L3
DEFB118
LINC02443
AL513283.1
UNC5B
KLK11
GGT6
TRIM29
ZBTB7C
MIR200CHG
SPINT1-AS1
KLK7
EPS8L1
SYTL1
C9ORF16
SLPI
C6ORF132
USF1
RNF39
BAIAP2
KLK10
KRT17
LYPD6B
DDR1
S100A14
MIR6887
SLC4A11
FA2H
DHRS1
TGM1
EPHB3
NECTIN4
DOCK9-AS2
ALDH3B2
MUC1
SGPL1
KLK8
KCNK1
LINC02400
LINC00474
PCNX2
AL137005.1
AC005549.1
ENTPD1-AS1
AC010485.1
DCAF6
KRBOX1-AS1
AL390860.1
AC095033.1
DEFB127
LINC01482
LINC02426
ALDOAP2
DYNC1I1
UNC80
TMPRSS13
AC099342.1
CSNK1A1P1
C6ORF10
EFCAB5
DACT3-AS1
AC092162.2
SLC5A7
AP002957.1
TEX41
LINC00518
TRIM63
MIR146A
P2RX7
TYRP1
ABCB5
MITF
ZEB2
TRPM1
PAX3
GPR137B
MIR6073
MLANA
EDNRB
SLC45A2
PAG1
ALX1
IRF4
TYR
CAPN3
GPR143
TBC1D16
DCT
MFSD12
GPNMB
SOX6
MYO10
TYRL
KRTAP19-1
NR4A3
GPM6B
MYEF2
SMIM2
CLYBL
CRYL1
CPT2
GSTK1
SDHB
ESRRA
ETFDH
CLMN
MGST2
AC009052.1
ATP5J
PXMP2
UGT1A5
GSTZ1
UCHL3
HTATIP2
DHRS11
CPTP
SLC22A18
MTIF3
TMEM219
NIT1
RNU6-29P
HMGCL
NDFIP2
ACOT13
DERA
ACY1
AC138932.3
FMC1
TSC22D1
C11ORF1
ZBED5-AS1
PCK2
KLC4
TMEM53
TST
PEX13
RETSAT
ZNHIT1
