# Supplementary material for: Comprehensive analysis of differential long non-coding RNA and messenger RNA expression in cholelithiasis using high-throughput sequencing and bioinformatics
Source: Front Genet. 2024 May 14;15:1375019. doi: 10.3389/fgene.2024.1375019 (PMC11130440; doi:10.3389/fgene.2024.1375019)
Supplement: Supplementary file 6 [file Table4.XLSX]

## Sheet: lnc_GO
ONTOLOGY	ID	Description	GeneRatio	BgRatio	pvalue	p.adjust	qvalue	geneID	Count
BP	GO:0019748	secondary metabolic process	15/659	66/18670	7.08835e-09	3.21386e-05	2.92861e-05	AKR1B1/AKR1B10/SLC7A11/AKR1C2/AKR1C3/DDC/AKR7A3/SQOR/PAM/CYP2A6/TYRP1/ZEB2/SLC45A2/TYR/DCT	15
BP	GO:0034446	substrate adhesion-dependent cell spreading	17/659	100/18670	7.2308e-08	0.000163922	0.000149373	PARVA/SRC/ITGB3/ARPC2/CORO1C/S100A10/LAMB3/AXL/TACSTD2/EPHA1/RCC2/LIMS2/BVES/ARHGEF7/CDC42/SRCIN1/EPHB3	17
BP	GO:0031589	cell-substrate adhesion	33/659	354/18670	4.09122e-07	0.00061832	0.00056344	ABI3BP/PARVA/LGALS1/TECTA/SRC/ITGB3/ADAMTS9/ARPC2/CD44/CORO1C/S100A10/ZYX/LAMB3/LIMCH1/AXL/FERMT1/TACSTD2/AGR2/EPHA1/RCC2/COL8A1/ACTN1/CCDC80/LIMS2/BVES/ARHGEF7/CDC42/SRCIN1/MADCAM1/DEFB118/DDR1/EPHB3/GPM6B	33
BP	GO:0034329	cell junction assembly	34/659	409/18670	3.67657e-06	0.00403939	0.00368087	DKK1/RAB17/GJB1/SRC/CAV1/CORO1C/S100A10/PPP1R9A/MAGI2/NRXN1/LAMB3/LIMCH1/NRG1/GABRB3/CTNND2/UGT8/ADGRF1/LAMA3/GJA10/NLGN4X/PCDHB2/GPC4/RCC2/CDH22/ACTN1/HEG1/LIMS2/FLNC/TNS1/ARHGEF7/CDC42/BSN/EPHB3/GPM6B	34
BP	GO:0048066	developmental pigmentation	10/659	47/18670	4.45455e-06	0.00403939	0.00368087	ADAMTS9/ADAMTS20/TYRP1/MITF/ZEB2/EDNRB/SLC45A2/TYR/GPR143/DCT	10
BP	GO:0071709	membrane assembly	9/659	39/18670	6.60182e-06	0.00498878	0.00454599	ANXA2/ANXA2P2/CAV1/S100A10/MAGI2/NRXN1/CAV2/NLGN4X/ANK3	9
BP	GO:0031649	heat generation	6/659	17/18670	1.6767e-05	0.00831013	0.00757255	ABAT/TRPV1/ADRB2/TNFRSF11A/IL1A/EDNRB	6
BP	GO:0003382	epithelial cell morphogenesis	8/659	34/18670	1.85814e-05	0.00831013	0.00757255	PLOD3/MET/RAB25/ST14/CNMD/FRMD6/PALLD/HEG1	8
BP	GO:0044091	membrane biogenesis	9/659	44/18670	1.88638e-05	0.00831013	0.00757255	ANXA2/ANXA2P2/CAV1/S100A10/MAGI2/NRXN1/CAV2/NLGN4X/ANK3	9
BP	GO:0030198	extracellular matrix organization	30/659	368/18670	1.98255e-05	0.00831013	0.00757255	NCAN/ABI3BP/SFRP2/HPN/BMP1/TIMP1/LOXL2/PLOD3/ANXA2/ANXA2P2/ITGB3/ADAMTS9/CD44/CAPN2/ADAMTS20/LAMB3/FERMT1/CAPN1/LAMA3/CREB3L1/DPP4/PRSS2/KLK4/COL9A3/COL8A1/CCDC80/MADCAM1/KLK7/DDR1/GPM6B	30
BP	GO:0043062	extracellular structure organization	30/659	369/18670	2.08758e-05	0.00831013	0.00757255	NCAN/ABI3BP/SFRP2/HPN/BMP1/TIMP1/LOXL2/PLOD3/ANXA2/ANXA2P2/ITGB3/ADAMTS9/CD44/CAPN2/ADAMTS20/LAMB3/FERMT1/CAPN1/LAMA3/CREB3L1/DPP4/PRSS2/KLK4/COL9A3/COL8A1/CCDC80/MADCAM1/KLK7/DDR1/GPM6B	30
BP	GO:0044282	small molecule catabolic process	34/659	445/18670	2.19942e-05	0.00831013	0.00757255	SCP2/ENOSF1/RBKS/AKR1B10/CBR3/HGD/CYP4F11/CYP4F3/AKR1C3/ABHD2/ADH7/ENTPD5/ALDH6A1/CRYM/HAGH/DCXR/FAAH/ACADSB/ABAT/CD44/CDA/ASRGL1/ACACB/ALDH3B1/ALDH3B2/CRYL1/CPT2/ETFDH/GSTZ1/HMGCL/DERA/PCK2/TST/PEX13	34
BP	GO:0001765	membrane raft assembly	5/659	13/18670	5.48598e-05	0.0191334	0.0174352	ANXA2/ANXA2P2/CAV1/S100A10/CAV2	5
BP	GO:0042438	melanin biosynthetic process	6/659	21/18670	6.51494e-05	0.0197121	0.0179626	SLC7A11/TYRP1/ZEB2/SLC45A2/TYR/DCT	6
BP	GO:0007596	blood coagulation	27/659	336/18670	6.52144e-05	0.0197121	0.0179626	SLC7A11/CYP4F11/ABAT/EHD2/ANXA2/ANXA2P2/ADRA2B/SRC/ITGB3/CLIC1/ANXA5/CAV1/MYL12A/CD59/F3/AXL/TSPAN8/PAPSS2/GNA14/HDAC1/F5/IFNA16/MYL9/CDC42/ITPK1/USF1/P2RX7	27
BP	GO:0007599	hemostasis	27/659	341/18670	8.37028e-05	0.0221462	0.0201806	SLC7A11/CYP4F11/ABAT/EHD2/ANXA2/ANXA2P2/ADRA2B/SRC/ITGB3/CLIC1/ANXA5/CAV1/MYL12A/CD59/F3/AXL/TSPAN8/PAPSS2/GNA14/HDAC1/F5/IFNA16/MYL9/CDC42/ITPK1/USF1/P2RX7	27
BP	GO:0006582	melanin metabolic process	6/659	22/18670	8.69192e-05	0.0221462	0.0201806	SLC7A11/TYRP1/ZEB2/SLC45A2/TYR/DCT	6
BP	GO:0050817	coagulation	27/659	342/18670	8.79207e-05	0.0221462	0.0201806	SLC7A11/CYP4F11/ABAT/EHD2/ANXA2/ANXA2P2/ADRA2B/SRC/ITGB3/CLIC1/ANXA5/CAV1/MYL12A/CD59/F3/AXL/TSPAN8/PAPSS2/GNA14/HDAC1/F5/IFNA16/MYL9/CDC42/ITPK1/USF1/P2RX7	27
BP	GO:0051017	actin filament bundle assembly	16/659	153/18670	0.0001043	0.0248893	0.0226802	FMN2/SRC/S100A10/ZYX/PPP1R9A/LIMCH1/PPM1E/TACSTD2/EZR/MET/PLS1/EPHA1/ACTN1/SYNPO2/CDC42/BAIAP2	16
BP	GO:0034310	primary alcohol catabolic process	5/659	15/18670	0.000120692	0.0259957	0.0236884	AKR1B10/AKR1C3/ADH7/ALDH3B1/ALDH3B2	5
BP	GO:0022617	extracellular matrix disassembly	11/659	81/18670	0.000125093	0.0259957	0.0236884	HPN/BMP1/TIMP1/CD44/CAPN2/CAPN1/DPP4/PRSS2/KLK4/KLK7/DDR1	11
BP	GO:0048871	multicellular organismal homeostasis	34/659	486/18670	0.000126137	0.0259957	0.0236884	PLCL1/AKR1B1/CNGB1/PBLD/ABAT/TRPV1/CDH23/SRC/ITGB3/CAV1/ADGRV1/IL18/SFN/ADRB2/LCN2/CLDN4/MET/CTSH/TFF1/TNFRSF11A/TFF3/RBP4/USH1G/ACACB/ACVR2B/IL1A/WWTR1/FA2H/P2RX7/EDNRB/IRF4/NR4A3/CPT2/ACOT13	34
BP	GO:1905954	positive regulation of lipid localization	11/659	82/18670	0.000139946	0.0267126	0.0243417	NKX3-1/MYB/SCP2/ANXA2/ANXA2P2/ATP8A1/TNFRSF11A/ACACB/PTCH1/VSTM2A/P2RX7	11
BP	GO:0061572	actin filament bundle organization	16/659	157/18670	0.000141399	0.0267126	0.0243417	FMN2/SRC/S100A10/ZYX/PPP1R9A/LIMCH1/PPM1E/TACSTD2/EZR/MET/PLS1/EPHA1/ACTN1/SYNPO2/CDC42/BAIAP2	16
BP	GO:0031579	membrane raft organization	6/659	24/18670	0.000147627	0.0267736	0.0243972	ANXA2/ANXA2P2/CAV1/S100A10/CAV2/FA2H	6
BP	GO:0042391	regulation of membrane potential	31/659	434/18670	0.000171791	0.0299577	0.0272987	KCND3/GCLM/CACNA1D/ABAT/TSPO/TRPV1/SRC/CLIC1/CAV1/PPP1R9A/NRXN1/NETO1/ADRB2/GABRB3/GPER1/SCN10A/GJD2/NLGN4X/FKBP1B/GRIK5/FHL1/BVES/RIMS1/SCN2A/ANK3/CACNA1E/RNF207/BAIAP2/KCNK1/P2RX7/ABCB5	31
BP	GO:0060491	regulation of cell projection assembly	17/659	177/18670	0.00018284	0.0307036	0.0279784	IFT88/RAB17/RAP1GAP/SRC/ARPC2/CAV1/CORO1C/PPP1R9A/PLEK2/ARHGAP44/COBL/TACSTD2/RCC2/CDC42/EPS8L1/P2RX7/MYO10	17
BP	GO:0010810	regulation of cell-substrate adhesion	19/659	215/18670	0.000232795	0.0311988	0.0284297	ABI3BP/LGALS1/SRC/ARPC2/CORO1C/S100A10/LIMCH1/FERMT1/TACSTD2/AGR2/EPHA1/RCC2/COL8A1/CCDC80/LIMS2/ARHGEF7/CDC42/DDR1/GPM6B	19
BP	GO:0006936	muscle contraction	27/659	363/18670	0.000233641	0.0311988	0.0284297	KCND3/CACNA1D/ABAT/SPHK1/TRPV1/ADRA2B/CAV1/MYL12A/ADRB2/MYOF/RGS2/GPER1/SCN10A/SLC8A3/FKBP1B/GRK2/MYLK/CALD1/MYL9/TPM2/LMOD1/ACTA2/HSPB6/CRYAB/RNF207/TRIM63/EDNRB	27
BP	GO:0006750	glutathione biosynthetic process	5/659	17/18670	0.000234511	0.0311988	0.0284297	SLC7A11/GCLM/HAGH/GGT6/MGST2	5
BP	GO:0001667	ameboidal-type cell migration	32/659	462/18670	0.000236416	0.0311988	0.0284297	PBLD/SYDE1/TIMP1/LOXL2/SRC/ITGB3/ADAMTS9/ANXA1/CORO1C/ANXA3/S100A2/FERMT1/CENPV/TACSTD2/MET/RAB25/CTSH/PRSS3/DPP4/CER1/TDGF1/APELA/RCC2/PTPRR/KANK2/TNS1/ARHGEF7/SGPL1/MIR146A/ZEB2/EDNRB/ALX1	32
BP	GO:0030318	melanocyte differentiation	6/659	26/18670	0.000237773	0.0311988	0.0284297	ADAMTS9/ADAMTS20/TYRP1/MITF/ZEB2/EDNRB	6
BP	GO:0097066	response to thyroid hormone	6/659	26/18670	0.000237773	0.0311988	0.0284297	AKR1B1/GCLM/HPN/ANXA2/ANXA5/CTSH	6
BP	GO:0048545	response to steroid hormone	28/659	383/18670	0.000239567	0.0311988	0.0284297	NKX3-1/ALDH3A1/AKR1C3/ABHD2/RORC/TGFB1I1/TSPO/SRC/ANXA1/CAV1/PAM/POU4F2/ANXA3/FOSL1/CLDN4/NR3C2/GPER1/HDAC1/DNMT3B/FOXH1/CNGA3/IGFBP7/KANK2/EIF4E/TRIM63/NR4A3/ESRRA/PCK2	28
BP	GO:0016266	O-glycan processing	9/659	61/18670	0.00027053	0.0311988	0.0284297	GALNT7/MUCL1/GALNT13/MUC5B/B3GNT3/ST3GAL3/GALNT5/B3GNT5/MUC1	9
BP	GO:0032370	positive regulation of lipid transport	9/659	61/18670	0.00027053	0.0311988	0.0284297	NKX3-1/MYB/SCP2/ANXA2/ANXA2P2/ATP8A1/TNFRSF11A/PTCH1/P2RX7	9
BP	GO:0001660	fever generation	4/659	10/18670	0.000272512	0.0311988	0.0284297	TRPV1/TNFRSF11A/IL1A/EDNRB	4
BP	GO:0006570	tyrosine metabolic process	4/659	10/18670	0.000272512	0.0311988	0.0284297	HGD/TYR/DCT/GSTZ1	4
BP	GO:0030647	aminoglycoside antibiotic metabolic process	4/659	10/18670	0.000272512	0.0311988	0.0284297	AKR1B1/AKR1B10/AKR1C2/AKR1C3	4
BP	GO:0018958	phenol-containing compound metabolic process	12/659	103/18670	0.000275243	0.0311988	0.0284297	AKR1B1/SLC7A11/DDC/HPN/CRYM/ABAT/PAX8/TYRP1/ZEB2/SLC45A2/TYR/DCT	12
BP	GO:0016054	organic acid catabolic process	22/659	275/18670	0.000321054	0.0346586	0.0315824	SCP2/ENOSF1/HGD/CYP4F3/ABHD2/ALDH6A1/CRYM/DCXR/FAAH/ACADSB/ABAT/CD44/ASRGL1/ACACB/CRYL1/CPT2/ETFDH/GSTZ1/HMGCL/PCK2/TST/PEX13	22
BP	GO:0046395	carboxylic acid catabolic process	22/659	275/18670	0.000321054	0.0346586	0.0315824	SCP2/ENOSF1/HGD/CYP4F3/ABHD2/ALDH6A1/CRYM/DCXR/FAAH/ACADSB/ABAT/CD44/ASRGL1/ACACB/CRYL1/CPT2/ETFDH/GSTZ1/HMGCL/PCK2/TST/PEX13	22
BP	GO:0042398	cellular modified amino acid biosynthetic process	8/659	50/18670	0.000334162	0.0352346	0.0321073	SLC7A11/GCLM/HAGH/CHDH/PLOD3/CKMT1B/GGT6/MGST2	8
BP	GO:0051899	membrane depolarization	11/659	91/18670	0.00035527	0.0366089	0.0333597	GCLM/CACNA1D/TSPO/SRC/CAV1/SCN10A/FHL1/SCN2A/ANK3/CACNA1E/P2RX7	11
BP	GO:0030100	regulation of endocytosis	18/659	205/18670	0.000364152	0.0366903	0.0334338	ITSN1/DKK1/RAB17/SPHK1/ANXA2/ANXA2P2/SRC/ITGB3/LGALS3/CAV1/MAGI2/AXL/SH3GL3/TSPAN1/PROM2/APELA/AAK1/DNAJC6	18
BP	GO:0019184	nonribosomal peptide biosynthetic process	5/659	19/18670	0.000415579	0.0383518	0.0349479	SLC7A11/GCLM/HAGH/GGT6/MGST2	5
BP	GO:1902644	tertiary alcohol metabolic process	5/659	19/18670	0.000415579	0.0383518	0.0349479	AKR1B1/AKR1B10/AKR1C2/AKR1C3/DKK3	5
BP	GO:0072584	caveolin-mediated endocytosis	4/659	11/18670	0.000416296	0.0383518	0.0349479	ITSN1/SRC/CAV1/PROM2	4
BP	GO:2000392	regulation of lamellipodium morphogenesis	4/659	11/18670	0.000416296	0.0383518	0.0349479	SRC/CD44/CORO1C/ARHGEF7	4
BP	GO:0099565	chemical synaptic transmission, postsynaptic	12/659	108/18670	0.000427861	0.0383518	0.0349479	ABAT/TRPV1/PPP1R9A/NRXN1/NETO1/ADRB2/GABRB3/NLGN4X/GRIK5/RIMS1/BAIAP2/P2RX7	12
BP	GO:1900024	regulation of substrate adhesion-dependent cell spreading	8/659	52/18670	0.000440272	0.0383518	0.0349479	ARPC2/CORO1C/S100A10/TACSTD2/RCC2/LIMS2/ARHGEF7/CDC42	8
BP	GO:0044550	secondary metabolite biosynthetic process	6/659	29/18670	0.000448312	0.0383518	0.0349479	SLC7A11/TYRP1/ZEB2/SLC45A2/TYR/DCT	6
BP	GO:1900027	regulation of ruffle assembly	6/659	29/18670	0.000448312	0.0383518	0.0349479	CAV1/CORO1C/COBL/TACSTD2/RCC2/EPS8L1	6
BP	GO:0120032	regulation of plasma membrane bounded cell projection assembly	16/659	175/18670	0.000486852	0.0408776	0.0372494	IFT88/RAB17/RAP1GAP/ARPC2/CAV1/CORO1C/PPP1R9A/PLEK2/ARHGAP44/COBL/TACSTD2/RCC2/CDC42/EPS8L1/P2RX7/MYO10	16
BP	GO:0006939	smooth muscle contraction	12/659	110/18670	0.000506299	0.0417375	0.038033	ABAT/SPHK1/TRPV1/ADRA2B/CAV1/ADRB2/RGS2/GPER1/FKBP1B/MYLK/ACTA2/EDNRB	12
BP	GO:0007044	cell-substrate junction assembly	11/659	97/18670	0.000617264	0.0490996	0.0447417	SRC/CORO1C/S100A10/LAMB3/LIMCH1/LAMA3/RCC2/ACTN1/TNS1/ARHGEF7/GPM6B	11
BP	GO:0150115	cell-substrate junction organization	11/659	97/18670	0.000617264	0.0490996	0.0447417	SRC/CORO1C/S100A10/LAMB3/LIMCH1/LAMA3/RCC2/ACTN1/TNS1/ARHGEF7/GPM6B	11
BP	GO:0042445	hormone metabolic process	19/659	233/18670	0.000635861	0.049454	0.0450646	AKR1B1/AKR1B10/AKR1C2/AKR1C3/ADH7/HPN/CRYM/SLC44A4/TSPO/KLK6/HSD17B2/RBP4/DKK3/PAX8/CYP2C9/SGPL1/SLC5A7/DHRS11/RETSAT	19
BP	GO:0034754	cellular hormone metabolic process	13/659	129/18670	0.000646799	0.049454	0.0450646	AKR1B1/AKR1B10/AKR1C2/AKR1C3/ADH7/TSPO/HSD17B2/RBP4/DKK3/CYP2C9/SGPL1/DHRS11/RETSAT	13
BP	GO:0031338	regulation of vesicle fusion	6/659	31/18670	0.000654441	0.049454	0.0450646	SPHK1/ANXA2/ANXA2P2/VPS16/ANXA1/GRIK5	6
CC	GO:0030018	Z disc	17/690	132/19717	3.67152e-06	0.000526266	0.000454563	PGM5/CACNA1D/PARVA/MYOZ3/FKBP1B/ACTN1/PALLD/MYL9/NEXN/CFL2/SYNC/SYNPO2/FLNC/CRYAB/ANK3/TRIM63/CAPN3	17
CC	GO:0033162	melanosome membrane	6/690	14/19717	4.24408e-06	0.000526266	0.000454563	TYRP1/SLC45A2/TYR/GPR143/DCT/GPNMB	6
CC	GO:0045009	chitosome	6/690	14/19717	4.24408e-06	0.000526266	0.000454563	TYRP1/SLC45A2/TYR/GPR143/DCT/GPNMB	6
CC	GO:0090741	pigment granule membrane	6/690	14/19717	4.24408e-06	0.000526266	0.000454563	TYRP1/SLC45A2/TYR/GPR143/DCT/GPNMB	6
CC	GO:0042383	sarcolemma	17/690	136/19717	5.53558e-06	0.000546416	0.000471968	KCND3/PGM5/CACNA1D/ANXA2/ANXA1/CAV1/CORO1C/CAV2/EZR/SLC8A3/CACNG6/SYNC/FLNC/BVES/SCN2A/ANK3/CAPN3	17
CC	GO:0005925	focal adhesion	33/690	405/19717	6.60987e-06	0.000546416	0.000471968	RPS29/LMO7/PGM5/TGFB1I1/PARVA/ITGB3/ANXA1/ARPC2/CD44/CAPN2/ANXA5/CAV1/CORO1C/ZYX/CD59/CAV2/FLII/FERMT1/CAPN1/EZR/DPP4/ACTN1/PALLD/NEXN/SYNPO2/RRAS/LIMS2/FLNC/FHL1/TNS1/ARHGEF7/CDC42/DCAF6	33
CC	GO:0030055	cell-substrate junction	33/690	412/19717	9.45509e-06	0.000669961	0.00057868	RPS29/LMO7/PGM5/TGFB1I1/PARVA/ITGB3/ANXA1/ARPC2/CD44/CAPN2/ANXA5/CAV1/CORO1C/ZYX/CD59/CAV2/FLII/FERMT1/CAPN1/EZR/DPP4/ACTN1/PALLD/NEXN/SYNPO2/RRAS/LIMS2/FLNC/FHL1/TNS1/ARHGEF7/CDC42/DCAF6	33
CC	GO:0031674	I band	17/690	143/19717	1.09171e-05	0.000676861	0.00058464	PGM5/CACNA1D/PARVA/MYOZ3/FKBP1B/ACTN1/PALLD/MYL9/NEXN/CFL2/SYNC/SYNPO2/FLNC/CRYAB/ANK3/TRIM63/CAPN3	17
CC	GO:0043292	contractile fiber	22/690	234/19717	2.68611e-05	0.00136051	0.00117514	PGM5/CACNA1D/PARVA/CORO1C/MYOZ3/FKBP1B/ACTN1/PALLD/CALD1/MYL9/NEXN/CFL2/TPM2/SYNC/LMOD1/ACTA2/SYNPO2/FLNC/CRYAB/ANK3/TRIM63/CAPN3	22
CC	GO:0043025	neuronal cell body	36/690	497/19717	3.34921e-05	0.00136051	0.00117514	KCND3/PDE1C/PENK/ITSN1/NQO1/UCHL1/DDC/HPN/RAB17/TRPV1/VPS16/CAPN2/PAM/PPP1R9A/SLC4A8/NRXN1/ANXA3/CTNND2/KIF5C/CNKSR2/COBL/HDAC1/KCNN1/SLC8A3/GRIK5/CNGA3/CRYAB/ARHGEF7/CDC42/NRSN1/SRCIN1/BAIAP2/KCNK1/SLC5A7/P2RX7/MYO10	36
CC	GO:0031253	cell projection membrane	27/690	326/19717	3.38425e-05	0.00136051	0.00117514	SLC39A6/SLC7A11/ATP6V0A4/CNGB1/TRPV1/SRC/ITGB3/ARPC2/CD44/CORO1C/ADGRV1/FERMT1/PLEK2/EZR/RAB25/PROM2/DPP4/PTPRH/GPER1/SLC34A3/PTCH1/BVES/TSPEAR/EPS8L1/SYTL1/KCNK1/MYO10	27
CC	GO:0030017	sarcomere	20/690	204/19717	3.399e-05	0.00136051	0.00117514	PGM5/CACNA1D/PARVA/CORO1C/MYOZ3/FKBP1B/ACTN1/PALLD/MYL9/NEXN/CFL2/TPM2/SYNC/LMOD1/SYNPO2/FLNC/CRYAB/ANK3/TRIM63/CAPN3	20
CC	GO:0031252	cell leading edge	31/690	403/19717	3.815e-05	0.00136051	0.00117514	SLC39A6/ITSN1/PARVA/ANXA2/TRPV1/SRC/ITGB3/S100A11/ARPC2/CD44/CORO1C/S100A6/ADGRV1/PPP1R9A/FERMT1/PLEK2/ARHGAP44/COBL/EZR/DPP4/GPER1/MYLK/ACTN1/PALLD/ACTA2/AAK1/ARHGEF7/SRCIN1/EPS8L1/BAIAP2/MYO10	31
CC	GO:0005903	brush border	13/690	99/19717	4.09551e-05	0.00136051	0.00117514	SLC7A11/ATP6V0A4/DCXR/CLIC1/FLII/EZR/PLS1/SCIN/SLC34A3/PDZD3/TMPRSS15/ACTN1/KCNK1	13
CC	GO:0030016	myofibril	21/690	224/19717	4.23991e-05	0.00136051	0.00117514	PGM5/CACNA1D/PARVA/CORO1C/MYOZ3/FKBP1B/ACTN1/PALLD/CALD1/MYL9/NEXN/CFL2/TPM2/SYNC/LMOD1/SYNPO2/FLNC/CRYAB/ANK3/TRIM63/CAPN3	21
CC	GO:0062023	collagen-containing extracellular matrix	31/690	406/19717	4.38875e-05	0.00136051	0.00117514	ABI3BP/SFRP2/TGFB1I1/TIMP1/LOXL2/PLOD3/LGALS1/ANXA2/MXRA7/ANXA2P2/TECTA/ADAMTS9/ANXA1/ANXA5/LGALS3/S100A6/S100A10/ADAMTS20/LAMB3/F3/P3H2/LAD1/LAMA3/CTSH/GPC4/COL9A3/PTPRZ1/COL8A1/IGFBP7/CCDC80/SLPI	31
CC	GO:0098862	cluster of actin-based cell projections	16/690	150/19717	7.48494e-05	0.00218384	0.0018863	SLC7A11/ATP6V0A4/DCXR/CDH23/CLIC1/ADGRV1/FLII/EZR/PLS1/SCIN/SLC34A3/PDZD3/TMPRSS15/ACTN1/TSPEAR/KCNK1	16
CC	GO:0042470	melanosome	13/690	106/19717	8.42313e-05	0.00219888	0.00189929	RAB17/CALU/ANXA2/ANXA2P2/ITGB3/SYTL1/TYRP1/MLANA/SLC45A2/TYR/GPR143/DCT/GPNMB	13
CC	GO:0048770	pigment granule	13/690	106/19717	8.42313e-05	0.00219888	0.00189929	RAB17/CALU/ANXA2/ANXA2P2/ITGB3/SYTL1/TYRP1/MLANA/SLC45A2/TYR/GPR143/DCT/GPNMB	13
CC	GO:0098589	membrane region	26/690	328/19717	9.72128e-05	0.00241088	0.0020824	CNTN1/EHD2/CAVIN1/ANXA2/SRC/CAPN2/CAV1/CORO1C/S100A10/FAS/CAV2/LY6K/MYOF/EZR/CBLC/PROM2/MAL2/DPP4/TMEM190/PTCH1/TDGF1/BVES/UNC5B/EDNRB/PAG1/GPM6B	26
CC	GO:0045121	membrane raft	25/690	315/19717	0.000129043	0.00304787	0.0026326	CNTN1/EHD2/CAVIN1/ANXA2/SRC/CAPN2/CAV1/CORO1C/S100A10/FAS/CAV2/LY6K/MYOF/EZR/CBLC/PROM2/MAL2/DPP4/PTCH1/TDGF1/BVES/UNC5B/EDNRB/PAG1/GPM6B	25
CC	GO:0098857	membrane microdomain	25/690	316/19717	0.000135615	0.00305749	0.00264091	CNTN1/EHD2/CAVIN1/ANXA2/SRC/CAPN2/CAV1/CORO1C/S100A10/FAS/CAV2/LY6K/MYOF/EZR/CBLC/PROM2/MAL2/DPP4/PTCH1/TDGF1/BVES/UNC5B/EDNRB/PAG1/GPM6B	25
CC	GO:0098858	actin-based cell projection	18/690	208/19717	0.000393797	0.00849232	0.00733526	FMN2/AKR1B1/DCXR/CDH23/ITGB3/CD44/ADGRV1/PPP1R9A/EZR/PROM2/PTPRH/ACTA2/CDC42/SRCIN1/TSPEAR/SYTL1/BAIAP2/MYO10	18
CC	GO:0031258	lamellipodium membrane	5/690	22/19717	0.000829818	0.0171496	0.014813	SLC39A6/ITGB3/CD44/PLEK2/DPP4	5
CC	GO:0016324	apical plasma membrane	23/690	318/19717	0.000866857	0.0171984	0.0148552	LMO7/ATP6V0A4/HPN/RAB17/SLC44A4/OSMR/ANXA1/CD44/ADRB2/CLDN4/EZR/PROM2/MAL2/DPP4/PTPRH/SLC34A3/TDGF1/MGAM/ITPK1/MUC1/KCNK1/GPR143/SLC22A18	23
CC	GO:0031528	microvillus membrane	5/690	23/19717	0.00103006	0.0196504	0.0169731	ITGB3/EZR/PROM2/PTPRH/SYTL1	5
CC	GO:0001726	ruffle	15/690	172/19717	0.00107964	0.0198334	0.0171311	ANXA2/SRC/ITGB3/S100A11/CORO1C/S100A6/FERMT1/COBL/EZR/ACTN1/PALLD/ARHGEF7/EPS8L1/BAIAP2/MYO10	15
CC	GO:0032432	actin filament bundle	9/690	75/19717	0.00119392	0.0211494	0.0182678	PGM5/ZYX/LIMCH1/PLS1/MYLK/ACTN1/MYL9/SYNPO2/CRYAB	9
CC	GO:0030027	lamellipodium	16/690	193/19717	0.00128045	0.0219001	0.0189162	SLC39A6/ITSN1/PARVA/ITGB3/ARPC2/CD44/CORO1C/PPP1R9A/PLEK2/DPP4/MYLK/PALLD/ACTA2/ARHGEF7/SRCIN1/MYO10	16
TableS3 GO analysis results of 926 target genes.
CC	GO:0005911	cell-cell junction	27/690	416/19717	0.00163536	0.027038	0.0233541	PGM5/AKR1B1/PANX2/HPN/GJB1/CLMP/MAGI2/CTNND2/GJB3/TACSTD2/CLDN4/PPL/DPP4/GJD2/GJA10/PDZD3/PIANP/FRMD6/ACTN1/HEG1/LIMS2/BVES/MAGI1/SCN2A/ANK3/NECTIN4/P2RX7	27
CC	GO:0005604	basement membrane	10/690	95/19717	0.00179404	0.0287046	0.0247937	TIMP1/LOXL2/ANXA2/ANXA2P2/LAMB3/P3H2/LAD1/LAMA3/COL8A1/CCDC80	10
CC	GO:0005901	caveola	9/690	80/19717	0.00188933	0.0292846	0.0252946	EHD2/CAVIN1/SRC/CAV1/CORO1C/CAV2/MYOF/PTCH1/BVES	9
CC	GO:0019897	extrinsic component of plasma membrane	14/690	165/19717	0.00202318	0.0304091	0.0262659	ANXA2/SRC/ANXA1/S100A6/S100A10/CAV2/GNG4/CNKSR2/ST14/GNA14/TDGF1/CDH22/AAK1/SYTL1	14
CC	GO:0045177	apical part of cell	25/690	384/19717	0.0022935	0.0334581	0.0288995	REEP6/LMO7/ATP6V0A4/HPN/RAB17/SLC44A4/OSMR/ANXA1/CD44/ADRB2/CLDN4/EZR/PROM2/MAL2/DPP4/PTPRH/SLC34A3/PDZD3/TDGF1/MGAM/ITPK1/MUC1/KCNK1/GPR143/SLC22A18	25
CC	GO:0005902	microvillus	9/690	83/19717	0.00244158	0.0346006	0.0298864	FMN2/AKR1B1/DCXR/ITGB3/CD44/EZR/PROM2/PTPRH/SYTL1	9
CC	GO:0031256	leading edge membrane	14/690	170/19717	0.00266709	0.0367466	0.0317399	SLC39A6/TRPV1/SRC/ITGB3/CD44/CORO1C/ADGRV1/FERMT1/PLEK2/ARHGAP44/EZR/DPP4/GPER1/EPS8L1	14
CC	GO:0016328	lateral plasma membrane	7/690	57/19717	0.00360741	0.0483588	0.0417701	GJB1/ANXA1/CORO1C/TACSTD2/CLDN4/BVES/ANK3	7
MF	GO:0008236	serine-type peptidase activity	20/653	182/17696	1.34791e-05	0.00419773	0.0038403	HPN/CTSA/F3/DPP10/KLK6/ST14/CTSH/PRSS3/DPP4/PRSS2/KLK4/TPSG1/NAALAD2/TMPRSS15/PRSS23/KLK11/KLK7/KLK10/KLK8/TMPRSS13	20
MF	GO:0016825	hydrolase activity, acting on acid phosphorus-nitrogen bonds	20/653	186/17696	1.85882e-05	0.00419773	0.0038403	HPN/CTSA/F3/DPP10/KLK6/ST14/CTSH/PRSS3/DPP4/PRSS2/KLK4/TPSG1/NAALAD2/TMPRSS15/PRSS23/KLK11/KLK7/KLK10/KLK8/TMPRSS13	20
MF	GO:0017171	serine hydrolase activity	20/653	186/17696	1.85882e-05	0.00419773	0.0038403	HPN/CTSA/F3/DPP10/KLK6/ST14/CTSH/PRSS3/DPP4/PRSS2/KLK4/TPSG1/NAALAD2/TMPRSS15/PRSS23/KLK11/KLK7/KLK10/KLK8/TMPRSS13	20
MF	GO:0016903	oxidoreductase activity, acting on the aldehyde or oxo group of donors	9/653	43/17696	2.19776e-05	0.00419773	0.0038403	AKR1B1/AKR1B10/ALDH3A1/AKR1C3/ADH7/ALDH6A1/OGDHL/ALDH3B1/ALDH3B2	9
MF	GO:0004859	phospholipase inhibitor activity	5/653	12/17696	4.30033e-05	0.00564796	0.00516705	ANXA2/ANXA2P2/ANXA1/ANXA5/ANXA3	5
MF	GO:0098641	cadherin binding involved in cell-cell adhesion	6/653	19/17696	4.43557e-05	0.00564796	0.00516705	ANXA2/ANXA1/S100A11/TACSTD2/TRIM29/BAIAP2	6
MF	GO:0004252	serine-type endopeptidase activity	17/653	160/17696	8.98267e-05	0.00980394	0.00896916	HPN/F3/KLK6/ST14/CTSH/PRSS3/DPP4/PRSS2/KLK4/TPSG1/TMPRSS15/PRSS23/KLK11/KLK7/KLK10/KLK8/TMPRSS13	17
MF	GO:0003779	actin binding	32/653	431/17696	0.000148169	0.0126206	0.011546	FBXO25/FMN2/PARVA/VPS16/ARPC2/CORO1C/COTL1/PPP1R9A/LIMCH1/FLII/FERMT1/COBL/EZR/PLS1/SCIN/MYOZ3/ACTR3B/MYLK/ACTN1/PALLD/CALD1/NEXN/CFL2/TPM2/LMOD1/SYNPO2/DSTN/FLNC/TNS1/EPS8L1/MYO10/CLMN	32
MF	GO:0044548	S100 protein binding	5/653	15/17696	0.000148672	0.0126206	0.011546	ANXA2/ANXA2P2/S100A11/S100A6/EZR	5
MF	GO:0044325	ion channel binding	14/653	124/17696	0.000194531	0.0148622	0.0135967	KCND3/TSPO/SRC/CAV1/S100A10/PPP1R9A/DPP10/SCN10A/FKBP1B/ACTN1/FHL1/RIMS1/ANK3/RNF207	14
MF	GO:0016620	oxidoreductase activity, acting on the aldehyde or oxo group of donors, NAD or NADP as acceptor	7/653	35/17696	0.000246164	0.0153758	0.0140666	AKR1B1/AKR1B10/ALDH3A1/AKR1C3/ALDH6A1/ALDH3B1/ALDH3B2	7
MF	GO:0016614	oxidoreductase activity, acting on CH-OH group of donors	14/653	128/17696	0.000271731	0.0153758	0.0140666	AKR1B1/AKR1B10/ALDH3A1/CBR3/CBR1/AKR1C2/AKR1C3/ADH7/DCXR/CHDH/AKR7A3/HSD17B2/CRYL1/DHRS11	14
MF	GO:0055102	lipase inhibitor activity	5/653	17/17696	0.000288105	0.0153758	0.0140666	ANXA2/ANXA2P2/ANXA1/ANXA5/ANXA3	5
MF	GO:0098631	cell adhesion mediator activity	9/653	59/17696	0.000289507	0.0153758	0.0140666	ANXA2/ANXA1/S100A11/TACSTD2/PALLD/NEXN/MADCAM1/TRIM29/BAIAP2	9
MF	GO:0004033	aldo-keto reductase (NADP) activity	6/653	26/17696	0.00030188	0.0153758	0.0140666	AKR1B1/AKR1B10/ALDH3A1/AKR1C2/AKR1C3/AKR7A3	6
MF	GO:0051015	actin filament binding	18/653	198/17696	0.000403543	0.0191008	0.0174744	VPS16/ARPC2/CORO1C/COTL1/PPP1R9A/FLII/FERMT1/EZR/PLS1/SCIN/ACTR3B/ACTN1/NEXN/CFL2/TPM2/DSTN/MYO10/CLMN	18
MF	GO:0098632	cell-cell adhesion mediator activity	8/653	50/17696	0.000448917	0.0191008	0.0174744	ANXA2/ANXA1/S100A11/TACSTD2/PALLD/NEXN/TRIM29/BAIAP2	8
MF	GO:0016616	oxidoreductase activity, acting on the CH-OH group of donors, NAD or NADP as acceptor	13/653	119/17696	0.000450018	0.0191008	0.0174744	AKR1B1/AKR1B10/ALDH3A1/CBR3/CBR1/AKR1C2/AKR1C3/ADH7/DCXR/AKR7A3/HSD17B2/CRYL1/DHRS11	13
MF	GO:0008106	alcohol dehydrogenase (NADP+) activity	5/653	21/17696	0.000838201	0.0337045	0.0308347	AKR1B1/AKR1B10/ALDH3A1/AKR1C2/AKR1C3	5
MF	GO:0050839	cell adhesion molecule binding	33/653	499/17696	0.000923966	0.0352955	0.0322902	SFRP2/PARVA/ANXA2/SRC/ITGB3/ANXA1/S100A11/CLIC1/NRXN1/SFN/TBC1D2/NRG1/CTNND2/TACSTD2/GPRC5A/LAD1/EZR/PPL/LAMA3/TSPAN8/PTPRH/NLGN4X/PTPRZ1/CDH22/ACTN1/CALD1/ANK3/MADCAM1/TRIM29/EPS8L1/BAIAP2/NECTIN4/GPNMB	33
MF	GO:0004032	alditol:NADP+ 1-oxidoreductase activity	4/653	13/17696	0.00100639	0.0365347	0.0334239	AKR1B1/AKR1B10/AKR1C2/AKR1C3	4
MF	GO:0004497	monooxygenase activity	11/653	99/17696	0.00105205	0.0365347	0.0334239	PCBD2/AKR1C2/CYP4F11/CYP4F3/AKR1C3/PAM/FMO5/CYP2A6/CYP2C9/TYRP1/TYR	11
MF	GO:0050662	coenzyme binding	22/653	291/17696	0.00122265	0.0406132	0.0371551	P4HTM/SCP2/CBR3/TXNRD1/DDC/ALDH6A1/CRYM/ACADSB/CHDH/ABAT/PLOD3/SQOR/PAM/P3H2/FMO5/ACACB/OGDHL/CYB5R3/SGPL1/CRYL1/ETFDH/HMGCL	22
