# Supplementary material for: Comprehensive analysis of differential long non-coding RNA and messenger RNA expression in cholelithiasis using high-throughput sequencing and bioinformatics
Source: Front Genet. 2024 May 14;15:1375019. doi: 10.3389/fgene.2024.1375019 (PMC11130440; doi:10.3389/fgene.2024.1375019)
Supplement: Supplementary file 7 [file Table1.XLSX]

## Sheet: Sheet1
Group	Sex	Age	Diagnosis	Pathological findings	Number of gallstones
Gallstone	Male	30	Gallstone	calculous cholecystitis	2
Gallstone	Male	46	Gallstone	calculous cholecystitis	1
Gallstone	Female	32	Gallstone	calculous cholecystitis	1
Gallstone	Female	48	Gallstone	calculous cholecystitis	3
Control	Male	41	Hepatic hemangioma	Hepatic cavernous hemangioma,Normal gallbladder tissue	0
Control	Female	32	Hepatic hemangioma	Hepatic cavernous hemangioma,Normal gallbladder tissue	0
Control	Male	39	Hepatic hemangioma	Hepatic cavernous hemangioma,Normal gallbladder tissue	0
Control	Female	47	Hepatic hemangioma	Hepatic cavernous hemangioma,Normal gallbladder tissue	0
