# Supplementary material for: Comprehensive analysis of differential long non-coding RNA and messenger RNA expression in cholelithiasis using high-throughput sequencing and bioinformatics
Source: Front Genet. 2024 May 14;15:1375019. doi: 10.3389/fgene.2024.1375019 (PMC11130440; doi:10.3389/fgene.2024.1375019)
Supplement: Supplementary file 8 [file Table5.XLSX]

## Sheet: Table S4
TableS4 934 DEmRNAs in gallstone samples
gene	logFC	AveExpr	t	P.Value	adj.P.Val	B
CTD-2252G20.1	5.79617	3.18712	21.7193	2.13e-08	0.000391473	6.57104
TAT	-2.55326	1.59553	-15.3551	3.21e-07	0.00295567	5.524
UGT1A9	-3.73296	2.21529	-14.3458	5.44e-07	0.003337	5.26527
UGT1A8	-3.87266	2.17745	-11.1111	3.84e-06	0.0156372	4.13817
UGT2B10	-3.70269	2.17092	-10.8967	4.45e-06	0.0156372	4.04281
AKR1C2	-3.78245	4.91974	-10.7032	5.09e-06	0.0156372	3.95406
UGT1A7	-4.03952	2.60621	-9.49536	1.25e-05	0.0328001	3.33605
RBP4	-4.55244	3.94654	-9.21859	1.55e-05	0.0337013	3.1773
GLT1D1	-1.96955	1.81202	-9.14438	1.65e-05	0.0337013	3.13355
CCN1	2.20947	7.91791	8.82471	2.14e-05	0.0393985	2.93907
BRINP1	1.90565	1.2398	8.68626	2.4e-05	0.03961	2.85173
CCK	-1.36561	0.682805	-8.54618	2.7e-05	0.03961	2.76137
ENC1	1.63264	5.2938	8.5072	2.8e-05	0.03961	2.73586
PLIN2	-1.33061	6.01695	-8.37249	3.14e-05	0.0413077	2.64649
LRTM1	-1.60561	1.49935	-8.17622	3.73e-05	0.0428976	2.51276
ARNTL2	1.55898	2.08896	8.15264	3.81e-05	0.0428976	2.4964
CRLF1	1.89827	2.88645	8.08458	4.05e-05	0.0428976	2.44885
HTR2A	1.636	1.46298	8.04454	4.19e-05	0.0428976	2.42064
CTB-50L17.14	-1.46019	0.84265	-7.50735	6.88e-05	0.0666421	2.0239
TUBB3	1.34443	2.04693	7.26872	8.64e-05	0.0726741	1.83629
DCDC1	-2.49726	3.29605	-7.24684	8.83e-05	0.0726741	1.81872
LGALS9C	-2.67511	1.601	-7.21415	9.11e-05	0.0726741	1.79236
CYP17A1	-2.44658	1.95693	-7.16003	9.61e-05	0.0726741	1.7484
FAM167A	-1.27248	1.46246	-7.13695	9.83e-05	0.0726741	1.72954
FAP	2.62272	4.09312	7.13316	9.87e-05	0.0726741	1.72643
FGG	-2.98069	2.48214	-7.06044	0.000106005	0.0730647	1.66649
FFAR4	-1.86242	1.30468	-7.02147	0.000110191	0.0730647	1.63408
UGT1A3	-2.32229	1.32435	-7.00916	0.000111552	0.0730647	1.6238
ABCB6	-1.03806	4.51259	-6.97819	0.000115056	0.0730647	1.59784
PTGR1	-2.36186	6.83248	-6.81841	0.000135189	0.0770651	1.46184
RPS28	1.8934	5.93282	6.81728	0.000135344	0.0770651	1.46086
ABHD3	-1.42737	5.68132	-6.81433	0.000135751	0.0770651	1.45832
TIMP1	2.03569	8.15082	6.79754	0.000138095	0.0770651	1.44381
ALB	-2.54413	2.13805	-6.74632	0.000145524	0.0788228	1.39931
GHRHR	-2.19452	1.47753	-6.68739	0.000154625	0.0813591	1.34764
GCLM	-1.90059	4.36733	-6.54414	0.000179481	0.0908627	1.22
CCN2	2.87213	7.63324	6.51637	0.000184795	0.0908627	1.1949
CDH18	-1.8009	1.20928	-6.50263	0.000187488	0.0908627	1.18244
SLC51A	-1.16255	3.72405	-6.45944	0.000196238	0.0926646	1.14311
FHDC1	-1.26537	2.89587	-6.36202	0.000217682	0.100013	1.05337
RP11-770J1.8	2.34276	2.33972	6.34091	0.000222661	0.100013	1.03374
SLC38A3	-1.47329	1.14672	-6.26163	0.000242517	0.10602	0.959403
PSCA	-2.87966	2.66248	-6.23955	0.000248389	0.10602	0.938532
KLHL31	-1.83507	1.42669	-6.2215	0.000253306	0.10602	0.921415
UGT1A6	-3.72152	2.66554	-6.19715	0.000260111	0.106449	0.898243
PGD	-2.03521	6.47513	-6.17113	0.000267604	0.107135	0.873385
AICDA	-1.24406	0.881524	-6.11666	0.000284077	0.11131	0.821
CACNA2D3	-1.73364	3.34831	-6.06541	0.0003006	0.113294	0.771295
UGT2B11	-4.07131	3.53723	-6.05191	0.000305125	0.113294	0.758137
EPHX1	-1.15964	6.92825	-6.04464	0.000307595	0.113294	0.751034
AKR1C1	-2.35378	4.6846	-6.01229	0.000318853	0.115137	0.719338
GSTA2	-5.15082	5.89278	-5.98269	0.000329547	0.11671	0.690205
FAHD1	-1.21054	4.10283	-5.95631	0.000339416	0.117937	0.664112
MPP6	-2.15304	6.1176	-5.90438	0.000359804	0.120425	0.612434
GCOM1	-1.75641	2.17	-5.90055	0.000361359	0.120425	0.60861
G6PD	-1.82674	5.44402	-5.88877	0.000366193	0.120425	0.596818
SLC22A25	-1.39694	1.05688	-5.86801	0.000374886	0.121121	0.575984
SORD	-1.45693	3.66034	-5.82612	0.000393124	0.123496	0.533738
ZP3	1.55883	1.48445	5.80649	0.000402002	0.123496	0.513849
PHLDA2	-2.17193	1.08596	-5.79468	0.000407449	0.123496	0.501855
ANG	-1.3097	4.73864	-5.79123	0.00040906	0.123496	0.498339
ADH1A	-1.63796	4.43377	-5.74173	0.0004329	0.12799	0.447777
ZNF117	-1.627	4.9958	-5.72224	0.000442702	0.12799	0.427762
ALKAL2	-1.57036	4.80008	-5.70467	0.000451748	0.12799	0.409666
VWA5B1	-1.98174	1.67904	-5.66583	0.000472476	0.128893	0.369476
CNTFR	-2.11023	3.38373	-5.65954	0.000475932	0.128893	0.362942
PXMP2	-1.48769	4.43324	-5.61209	0.000502901	0.134224	0.313459
ITIH1	-2.13321	1.66136	-5.59082	0.00051553	0.135629	0.29116
CCL15	-3.17687	2.58251	-5.56498	0.000531343	0.136785	0.263969
UGT1A4	-3.34963	2.09005	-5.55509	0.000537534	0.136785	0.253535
SLC17A1	-1.34168	0.91698	-5.54296	0.00054524	0.136785	0.240707
CYP1A1	-4.24876	2.98666	-5.53612	0.000549634	0.136785	0.233471
CYP2B6	-2.93398	2.46789	-5.52019	0.00056003	0.136945	0.216573
PEG10	-1.927	3.77079	-5.51246	0.000565149	0.136945	0.208361
FBXO28	1.01079	4.29934	5.4923	0.000578749	0.138419	0.18689
IRF4	1.50941	2.56418	5.39953	0.000646123	0.148857	0.0872259
FAM110C	-1.35469	4.74542	-5.39238	0.000651663	0.148857	0.0794838
LIN7A	-1.22855	4.08961	-5.38846	0.000654724	0.148857	0.0752319
ERO1B	-1.13538	4.92981	-5.31198	0.000717662	0.161176	-0.00816373
DIO2	1.78953	2.22916	5.27155	0.000753595	0.163396	-0.0526583
CRYBG2	-1.7099	1.59208	-5.26316	0.000761289	0.163396	-0.0619184
GPRC5A	2.41111	3.13968	5.26127	0.000763037	0.163396	-0.0640097
MGST1	-2.41127	6.91555	-5.23521	0.000787573	0.164919	-0.092883
EEF1A2	-2.45503	2.84986	-5.2347	0.000788057	0.164919	-0.0934438
ADPRHL1	-1.19086	1.39783	-5.21998	0.000802302	0.166013	-0.109801
OSGIN1	-1.52811	4.12045	-5.20445	0.000817646	0.167309	-0.127108
ME1	-1.44172	4.7522	-5.1487	0.000875403	0.170932	-0.18955
NELL1	-1.5488	0.958575	-5.14258	0.000882008	0.170932	-0.196435
PIR	-1.09682	4.13813	-5.14104	0.000883678	0.170932	-0.198168
IDH1	-1.0909	6.53896	-5.13041	0.000895315	0.170932	-0.210155
HTR1B	1.28148	0.976108	5.12587	0.000900329	0.170932	-0.215273
LACTB2	-1.17198	4.825	-5.10503	0.000923756	0.173591	-0.238827
CA4	-4.21902	4.53084	-5.07294	0.00096116	0.175274	-0.27526
EDARADD	-1.54709	1.46646	-5.07285	0.000961264	0.175274	-0.27536
NGFR	1.19567	2.28476	5.04915	0.000989954	0.178735	-0.302382
LGR5	1.84672	1.19173	5.00039	0.00105195	0.184456	-0.358264
ITPRIP	1.46805	3.12691	4.97941	0.00107992	0.184456	-0.382439
VCAN	2.85025	5.69561	4.97847	0.00108119	0.184456	-0.383526
EXTL1	-1.07847	1.35446	-4.96848	0.00109481	0.184456	-0.39506
COL3A1	1.90382	8.52495	4.95561	0.00111264	0.184456	-0.409955
PTGS2	1.16139	4.87166	4.9521	0.00111754	0.184456	-0.414013
UGT2B28	-4.2523	3.1749	-4.94908	0.0011218	0.184456	-0.417522
CCRL2	-1.02346	2.81319	-4.93691	0.0011391	0.184456	-0.431641
ERMP1	-1.10114	5.48254	-4.93429	0.00114286	0.184456	-0.434688
LNX2	-1.14359	4.57282	-4.91282	0.0011742	0.184822	-0.459667
H2BC11	1.40334	3.76256	4.90341	0.00118824	0.185446	-0.470646
TKT	-1.32728	6.24317	-4.87264	0.00123542	0.188843	-0.506643
MACIR	-1.61039	3.44805	-4.86923	0.00124077	0.188843	-0.510638
FGA	-2.35378	1.94792	-4.86138	0.00125319	0.18917	-0.519856
ATP6V1B1	-1.15801	0.799368	-4.85349	0.00126581	0.189521	-0.529128
GLDC	-2.5144	2.24544	-4.82324	0.00131549	0.1926	-0.56478
SERPINE1	2.94034	4.86616	4.81804	0.00132424	0.1926	-0.570926
PHYH	-1.03122	5.14791	-4.81574	0.00132812	0.1926	-0.573635
MEF2D	1.16205	4.95808	4.80072	0.00135385	0.194353	-0.591425
WWTR1	1.35974	5.98944	4.79033	0.00137196	0.194353	-0.603741
PDLIM3	1.89103	6.13845	4.76746	0.00141276	0.198606	-0.630937
BMP3	2.05311	2.0101	4.74383	0.00145629	0.200787	-0.659116
CAV1	1.65479	7.14259	4.73839	0.00146652	0.200787	-0.665619
CDS1	-1.74375	4.20439	-4.73156	0.00147947	0.200787	-0.673792
CYB5A	-1.72037	5.73179	-4.73033	0.00148182	0.200787	-0.675265
DMRTA1	-1.1143	2.53294	-4.72904	0.0014843	0.200787	-0.676817
MAP3K7CL	1.1528	3.91976	4.72414	0.00149369	0.200787	-0.682681
SLCO1B1	-2.08862	1.04431	-4.70422	0.00153259	0.20201	-0.706586
MAP7D2	-1.48702	1.32574	-4.69726	0.00154645	0.20201	-0.714961
MGAM	-1.30063	2.07626	-4.69523	0.00155051	0.20201	-0.717403
SELE	1.897	2.2133	4.69294	0.00155511	0.20201	-0.720157
AKR1B10	-4.81222	7.55119	-4.67707	0.0015874	0.203011	-0.739283
ACP7	-1.24432	0.880918	-4.66776	0.00160667	0.204059	-0.75052
NPBWR1	-1.89999	2.14543	-4.63768	0.00167073	0.204429	-0.786941
GLYATL1	-1.51254	1.59135	-4.63353	0.0016798	0.204429	-0.791988
GSTA1	-3.96732	6.70753	-4.63047	0.0016865	0.204429	-0.795701
GPR176	1.80826	2.90502	4.62226	0.00170465	0.204429	-0.805684
AMBP	-4.15968	8.12551	-4.62145	0.00170644	0.204429	-0.806661
COL1A1	1.59919	8.45171	4.61736	0.00171558	0.204429	-0.811642
CHP1	-1.36417	6.88919	-4.60531	0.00174279	0.204429	-0.826323
SERPINE2	2.12074	5.48984	4.59645	0.00176308	0.205499	-0.837122
SLC38A5	1.47069	1.75653	4.59042	0.00177704	0.205824	-0.844484
ABCC2	-4.57078	5.42453	-4.57914	0.00180349	0.206077	-0.858276
UGT1A1	-2.99175	1.71064	-4.57887	0.00180413	0.206077	-0.858607
CBR1	-1.55437	5.59053	-4.54143	0.00189506	0.210092	-0.904545
SHISA9	-1.57783	1.68139	-4.53997	0.00189869	0.210092	-0.906337
SLC30A2	-3.91276	3.6385	-4.53979	0.00189916	0.210092	-0.906564
ALDH1A1	-1.38697	8.49477	-4.536	0.00190866	0.210092	-0.911229
ZSCAN31	-1.56443	4.55147	-4.53353	0.00191487	0.210092	-0.914269
CKMT2	-1.13333	5.39517	-4.529	0.00192635	0.210092	-0.919854
EGF	-2.00601	1.63019	-4.52799	0.00192891	0.210092	-0.921101
COL8A2	2.91407	2.66392	4.52388	0.00193938	0.210092	-0.926162
MYLK3	-1.44889	1.61768	-4.50553	0.00198693	0.213985	-0.948822
ZDHHC23	-1.01609	2.52446	-4.49888	0.00200448	0.214619	-0.957051
EPHA3	1.44712	5.30493	4.48753	0.0020348	0.216606	-0.971102
TMEM144	-1.35549	4.70074	-4.48285	0.00204747	0.216702	-0.976912
DPEP1	1.7614	2.21741	4.45934	0.00211231	0.222287	-1.00611
GGCT	-1.06038	3.68259	-4.45088	0.0021362	0.223524	-1.01665
TMIGD3	-1.09688	1.37451	-4.43532	0.00218087	0.225634	-1.03605
P3H3	1.32162	3.62184	4.41443	0.00224248	0.230712	-1.06218
GPI	-1.00441	6.73629	-4.37806	0.00235424	0.238428	-1.10782
COX5A	-1.12854	4.82645	-4.35961	0.00241325	0.242855	-1.13108
FGF5	1.48754	1.13267	4.33795	0.00248456	0.248317	-1.15844
TMEM45A	1.04091	3.97891	4.33498	0.00249449	0.248317	-1.1622
INHBA	2.88463	4.85027	4.32068	0.00254303	0.251787	-1.18031
PLIN5	-1.51998	2.01269	-4.29447	0.00263469	0.254658	-1.21362
UGT2B17	-2.00399	2.36868	-4.28982	0.00265128	0.254658	-1.21953
SULT2B1	-2.57992	2.3634	-4.27535	0.00270377	0.256679	-1.23798
ASS1	-1.05138	6.3949	-4.25231	0.00278964	0.263219	-1.26743
HTR4	-1.53553	1.7711	-4.24921	0.00280142	0.263219	-1.27139
UGT1A5	-2.624	1.63448	-4.2301	0.00287521	0.26475	-1.29589
RAB3B	-2.36006	3.77025	-4.2041	0.00297901	0.269566	-1.32933
COMP	4.78427	3.36595	4.20237	0.00298607	0.269566	-1.33156
ZNF726	-1.64171	3.22024	-4.19694	0.0030083	0.270211	-1.33856
BCAR3	-1.00462	4.95192	-4.18876	0.00304215	0.270211	-1.34911
SCGB2A1	-2.28185	2.91638	-4.18096	0.00307477	0.270211	-1.35917
TM7SF2	-1.37747	4.20883	-4.17524	0.00309896	0.270211	-1.36657
CCL2	1.28315	6.62922	4.16777	0.00313085	0.270211	-1.37623
CCNA1	-1.52139	1.20459	-4.153	0.00319499	0.270211	-1.39537
APOB	-2.24023	3.65562	-4.15031	0.00320678	0.270211	-1.39885
ANGPTL4	-1.35371	3.02353	-4.14842	0.00321512	0.270211	-1.4013
RBP2	-1.32249	2.4211	-4.13874	0.00325822	0.270211	-1.41388
PAPPA2	-2.88882	3.64159	-4.13377	0.00328055	0.270211	-1.42033
AXDND1	-2.46629	2.43011	-4.13307	0.00328371	0.270211	-1.42124
SPINK1	-3.22006	5.42587	-4.12805	0.0033065	0.270211	-1.42777
MOXD1	1.99213	4.09109	4.12107	0.00333846	0.270211	-1.43686
LPAR3	-1.73137	1.00353	-4.11153	0.00338266	0.270211	-1.44928
APLNR	1.55066	4.4521	4.10973	0.00339107	0.270211	-1.45163
BGN	2.06366	7.44607	4.10972	0.00339109	0.270211	-1.45164
SLC26A3	-5.2592	6.53233	-4.09674	0.0034524	0.270211	-1.46857
THBS1	2.50334	8.61003	4.09577	0.00345703	0.270211	-1.46984
B4GALNT2	-1.48351	1.71565	-4.09517	0.00345992	0.270211	-1.47063
FGF19	-5.07638	7.09989	-4.0825	0.00352109	0.270211	-1.48719
F2R	1.32507	4.96179	4.07919	0.00353722	0.270211	-1.49152
COL1A2	1.54434	8.91413	4.07682	0.00354884	0.270211	-1.49462
RP11-561B11.2	2.30248	2.34552	4.07675	0.00354922	0.270211	-1.49472
GAP43	2.25816	3.16349	4.07138	0.00357569	0.270211	-1.50175
BMF	-1.26231	4.21713	-4.06677	0.00359861	0.270211	-1.50779
B3GNT9	1.11132	3.56237	4.06629	0.00360099	0.270211	-1.50841
CCDC175	-1.39181	1.18649	-4.06393	0.0036128	0.270211	-1.51151
AKR1C3	-2.83682	7.66201	-4.06263	0.00361935	0.270211	-1.51322
GUCA2B	-3.22997	1.80777	-4.06012	0.00363196	0.270211	-1.51651
C5orf46	1.75738	0.929442	4.05977	0.00363372	0.270211	-1.51697
PERP	-1.13772	5.62705	-4.05816	0.00364185	0.270211	-1.51909
KCNS3	1.8804	3.59564	4.05084	0.00367904	0.270211	-1.5287
THSD7B	1.56423	1.40008	4.04691	0.00369916	0.270211	-1.53386
SFTA2	-1.9316	1.5193	-4.03415	0.00376533	0.270211	-1.55064
ECM1	-2.57846	6.57922	-4.02857	0.00379469	0.270211	-1.55799
FOLH1	-1.56234	4.44317	-4.02357	0.00382119	0.270211	-1.56458
H2AC1	-1.08473	1.02	-4.01952	0.0038428	0.270211	-1.56991
LOXL1	2.08714	4.06545	4.01778	0.00385215	0.270211	-1.57222
PLG	-1.33027	1.32262	-4.01142	0.00388645	0.270211	-1.58061
GOT1	-1.95724	5.93856	-4.00599	0.00391595	0.270211	-1.58777
H2BC1	-1.50231	1.84952	-3.99745	0.0039629	0.270211	-1.59906
THY1	2.15246	4.33104	3.99491	0.00397701	0.270211	-1.60242
ALDH3A2	-1.68418	6.91504	-3.99458	0.00397882	0.270211	-1.60285
SMIM41	1.51791	0.908506	3.98352	0.00404082	0.270211	-1.6175
MYH1	1.11173	0.997086	3.98229	0.00404776	0.270211	-1.61912
ZNF16	-1.05459	3.92884	-3.98125	0.00405368	0.270211	-1.62051
LCN12	-1.87749	1.77873	-3.98069	0.00405683	0.270211	-1.62125
PHEX	-1.82148	1.61663	-3.97814	0.00407133	0.270211	-1.62463
AKR1B15	-2.2323	1.56042	-3.97197	0.0041066	0.270211	-1.6328
RGS4	1.63065	3.57323	3.96956	0.00412053	0.270211	-1.63601
CANT1	-1.09654	5.28221	-3.96935	0.00412174	0.270211	-1.63628
AGPAT2	-1.03742	4.73611	-3.96462	0.00414913	0.270211	-1.64256
GLYATL2	-1.56199	3.11467	-3.9632	0.00415736	0.270211	-1.64444
TPD52L1	-1.26686	4.49621	-3.95667	0.00419561	0.270211	-1.65312
BASP1	1.30313	4.07961	3.9563	0.00419777	0.270211	-1.65361
ABCD3	-1.11056	6.4128	-3.9559	0.00420012	0.270211	-1.65414
NAV2	1.97779	3.65471	3.94852	0.00424382	0.270211	-1.66395
MMP23B	1.0134	2.51088	3.94731	0.00425108	0.270211	-1.66557
ST3GAL5	-1.04386	5.25721	-3.94636	0.00425671	0.270211	-1.66682
CDH2	2.17609	3.67158	3.93602	0.004319	0.270211	-1.68059
NQO1	-2.40512	6.51126	-3.93314	0.00433651	0.270211	-1.68443
CACNA1C	1.47027	4.63091	3.93183	0.00434448	0.270211	-1.68617
VWA7	-1.20026	1.08029	-3.93081	0.00435075	0.270211	-1.68754
ESRRA	-1.51197	3.7595	-3.92592	0.00438077	0.270211	-1.69406
SULT1C4	-1.54312	6.04314	-3.91923	0.00442219	0.270211	-1.70298
CD83	1.25928	3.72599	3.90584	0.00450636	0.270225	-1.72087
ABHD2	-1.35108	7.4413	-3.90346	0.0045215	0.270225	-1.72405
NAT8	-1.3741	1.79417	-3.89966	0.00454581	0.270225	-1.72914
SOCS3	2.23761	5.21713	3.8992	0.00454876	0.270225	-1.72975
SHH	-2.40339	3.89758	-3.88144	0.00466424	0.27459	-1.75354
SLC6A19	-3.41649	4.97207	-3.88103	0.00466695	0.27459	-1.75409
ALDH3A1	-2.13997	2.12772	-3.86362	0.00478331	0.278636	-1.77747
BEGAIN	-1.6819	2.027	-3.85073	0.00487141	0.280203	-1.79479
ZNF365	1.21041	1.39834	3.84964	0.00487896	0.280203	-1.79626
ADH1C	-1.60017	7.45928	-3.84681	0.00489858	0.280203	-1.80007
DUOXA2	-2.60015	3.80656	-3.84501	0.00491109	0.280203	-1.80249
STON1-GTF2A1L	2.83686	2.58069	3.84349	0.00492164	0.280203	-1.80453
LMCD1	2.1147	5.06025	3.83855	0.00495632	0.280203	-1.8112
TMEM132A	1.08856	2.10184	3.83783	0.00496137	0.280203	-1.81217
VEGFA	-1.35125	6.6824	-3.82729	0.0050362	0.281711	-1.82638
EYA1	-1.27736	1.19951	-3.82303	0.00506672	0.281711	-1.83212
TENT5C	1.18378	3.97513	3.82138	0.00507863	0.281711	-1.83435
SOD3	1.45375	5.24972	3.81408	0.00513167	0.282104	-1.84422
MMP11	1.35596	0.945014	3.8105	0.00515784	0.282699	-1.84905
PSMA6	-1.14371	5.62917	-3.80234	0.00521813	0.283472	-1.86009
CYP4F12	-1.45389	5.09936	-3.79224	0.00529379	0.285896	-1.87377
ZMYND10	1.13563	1.01777	3.78595	0.00534148	0.287126	-1.88229
F13B	-1.56027	1.1574	-3.78121	0.00537768	0.287126	-1.88871
AGT	-2.87657	6.63368	-3.78044	0.00538364	0.287126	-1.88977
TSLP	1.46151	2.97641	3.77611	0.00541697	0.287126	-1.89563
LINGO2	-1.8185	2.58284	-3.77605	0.00541749	0.287126	-1.89572
KLHL41	-1.14496	3.00871	-3.77499	0.0054257	0.287126	-1.89716
PARD6B	-1.60964	3.76201	-3.77219	0.00544745	0.287451	-1.90096
TMEM163	-1.93499	3.2391	-3.76673	0.00549006	0.288871	-1.90837
NRN1	1.26614	3.31795	3.75917	0.00554975	0.290457	-1.91865
GALNT3	-1.13763	5.42079	-3.74429	0.00566922	0.292703	-1.9389
TMEM45B	-2.44826	4.78184	-3.74181	0.00568943	0.292703	-1.94228
CASTOR1	1.17718	2.47395	3.74173	0.00569003	0.292703	-1.94238
MSC	1.52478	2.63166	3.73565	0.00573981	0.294441	-1.95067
NRK	2.1856	3.61477	3.72702	0.00581131	0.295041	-1.96244
PRR5-ARHGAP8	-1.66025	1.54384	-3.72464	0.00583124	0.295041	-1.96569
PDLIM4	1.15972	3.36993	3.72351	0.00584066	0.295041	-1.96723
STC2	1.65819	3.72294	3.72268	0.00584762	0.295041	-1.96836
HOMER1	1.01482	2.81398	3.71823	0.00588516	0.296123	-1.97445
AKR1C4	-2.77116	4.27058	-3.71039	0.00595177	0.296315	-1.98515
SGK2	-1.82932	4.98859	-3.70311	0.00601437	0.296315	-1.99511
SLC25A34	-1.09397	2.57053	-3.69768	0.00606153	0.296315	-2.00254
LGALS9B	-2.47847	2.36957	-3.69572	0.00607865	0.296315	-2.00522
EGR3	1.68444	4.59941	3.6945	0.00608938	0.296315	-2.0069
PTK7	1.23538	4.89325	3.68679	0.00615738	0.296315	-2.01746
TMEM54	-1.26883	4.78202	-3.6853	0.00617063	0.296315	-2.01951
TES	-1.21965	5.2704	-3.68283	0.00619255	0.296315	-2.02288
PKD1L1	1.30657	1.27766	3.68023	0.00621582	0.296315	-2.02645
NR0B2	-3.04591	4.15387	-3.67968	0.00622074	0.296315	-2.0272
BBOX1	-2.99006	4.45161	-3.67955	0.00622192	0.296315	-2.02739
PLEKHG6	-1.27833	3.95904	-3.67905	0.00622638	0.296315	-2.02807
LMNA	1.49425	7.24696	3.67885	0.00622824	0.296315	-2.02835
CES1	-2.44088	5.96868	-3.67826	0.00623353	0.296315	-2.02916
PPARGC1B	-1.44922	3.21314	-3.67747	0.00624065	0.296315	-2.03025
TPM4	1.06064	8.67397	3.67576	0.00625605	0.296315	-2.03259
NR4A1	2.19531	7.27412	3.67542	0.00625905	0.296315	-2.03305
CPB2	-2.44677	3.8035	-3.67012	0.00630707	0.297823	-2.04032
MGST2	-1.0163	6.39997	-3.66483	0.00635541	0.299338	-2.04759
TRNP1	-1.5056	5.77606	-3.66183	0.00638305	0.299844	-2.05172
TMEM200A	1.1609	2.81227	3.64695	0.0065218	0.302403	-2.07218
CERCAM	1.85872	5.08801	3.64576	0.00653303	0.302403	-2.07382
SPNS2	-1.27911	4.90787	-3.6455	0.00653542	0.302403	-2.07417
C9orf135	-1.14662	0.644222	-3.63506	0.00663493	0.304516	-2.08855
NUDT4B	-1.14331	5.38151	-3.63378	0.00664723	0.304516	-2.09032
EGR2	1.42596	3.81905	3.61397	0.00684083	0.309068	-2.11765
GREM1	2.47526	4.02558	3.61337	0.00684673	0.309068	-2.11847
MMP2	1.6477	6.9817	3.61332	0.0068473	0.309068	-2.11855
EPHB3	1.39278	3.04396	3.60293	0.00695135	0.312998	-2.13291
RCAN1	1.22504	5.03355	3.601	0.00697086	0.313111	-2.13558
FN1	1.99997	8.31699	3.59776	0.00700371	0.313821	-2.14006
TRIM9	-1.68808	3.73063	-3.58623	0.00712201	0.317576	-2.15601
FKBP10	1.28455	5.55798	3.57616	0.00722713	0.318134	-2.16996
DGKI	2.16548	2.08093	3.57553	0.00723375	0.318134	-2.17083
DUOX2	-3.16234	6.61965	-3.57089	0.00728282	0.318576	-2.17727
COL14A1	1.47692	7.3416	3.56154	0.00738277	0.321992	-2.19026
GRIK4	-1.33519	1.30819	-3.55498	0.00745368	0.321992	-2.19936
BCO1	-1.38226	2.03561	-3.55349	0.00746989	0.321992	-2.20143
CRYAB	1.58324	5.67773	3.55167	0.00748971	0.321992	-2.20396
CFAP299	1.02456	0.671498	3.55165	0.00748999	0.321992	-2.20399
RNF24	1.08447	3.44663	3.54989	0.00750922	0.321992	-2.20643
CALU	1.38033	6.17012	3.54989	0.00750922	0.321992	-2.20643
CDH11	2.18452	5.9807	3.54907	0.00751827	0.321992	-2.20758
PALLD	1.34747	7.32043	3.54458	0.00756761	0.32268	-2.21381
RHOU	-1.63525	4.92909	-3.54372	0.00757715	0.32268	-2.21501
HPN	-1.88688	2.5628	-3.52911	0.00774063	0.325947	-2.23535
ALOX15B	-1.49371	1.05746	-3.52587	0.00777739	0.325947	-2.23986
CTF1	1.1096	2.18785	3.522	0.00782157	0.325947	-2.24526
RUNX1	1.07193	5.41405	3.51755	0.00787256	0.325947	-2.25145
PPP1R14D	-1.67434	2.5683	-3.51694	0.00787965	0.325947	-2.25231
CDH3	1.09024	0.755924	3.50983	0.00796209	0.325947	-2.26223
EREG	-2.16867	2.13443	-3.50876	0.0079746	0.325947	-2.26372
ATP10B	-2.91284	5.15205	-3.50567	0.00801071	0.325947	-2.26803
LHFPL2	1.16331	4.23954	3.49669	0.00811694	0.325947	-2.28058
GJB6	-1.42351	1.7356	-3.49448	0.00814324	0.325947	-2.28366
SLC13A1	-3.81347	4.69573	-3.49443	0.00814381	0.325947	-2.28373
LUM	1.85661	8.6435	3.49331	0.00815728	0.325947	-2.2853
ABCA13	-1.14977	1.26568	-3.49063	0.00818935	0.325947	-2.28904
SPP1	-3.22434	9.79664	-3.48454	0.00826291	0.325947	-2.29757
FGF7	1.18149	5.76507	3.48088	0.00830741	0.325947	-2.30269
ACO2	-1.14412	6.3352	-3.47755	0.00834812	0.325947	-2.30734
ADGRG7	-1.58078	1.98965	-3.47642	0.00836191	0.325947	-2.30892
CCDC178	1.46479	1.41469	3.47545	0.00837386	0.325947	-2.31028
LRRC19	-1.50241	4.0905	-3.47382	0.00839394	0.325947	-2.31256
APOH	-1.58673	2.23902	-3.46873	0.00845696	0.325947	-2.31969
SCHIP1	1.95585	2.82285	3.46411	0.00851457	0.325947	-2.32616
TMEM132E	1.01989	0.662234	3.46393	0.00851693	0.325947	-2.32642
XKR9	-1.56797	2.46589	-3.4636	0.00852099	0.325947	-2.32688
SFRP4	4.84453	4.98249	3.46053	0.00855957	0.325947	-2.33118
TFR2	-2.02078	2.38934	-3.46038	0.00856147	0.325947	-2.33139
LGALS1	1.01098	8.59325	3.45867	0.008583	0.325947	-2.33379
CYP51A1	-1.08055	6.11164	-3.45593	0.00861774	0.325947	-2.33764
PHLDB1	1.3135	6.67005	3.4552	0.00862698	0.325947	-2.33866
STC1	1.89999	2.80701	3.45323	0.00865207	0.325947	-2.34143
CCDC70	-1.26168	1.3972	-3.45291	0.00865609	0.325947	-2.34187
PON1	-1.95851	2.61669	-3.45101	0.00868039	0.325947	-2.34454
ISG20	-1.98292	5.21438	-3.44898	0.00870627	0.325947	-2.34738
ENDOG	-1.17802	1.87537	-3.44863	0.00871079	0.325947	-2.34787
CLEC11A	1.03373	2.96932	3.44747	0.00872567	0.325947	-2.3495
ARL4C	1.28205	3.76218	3.44181	0.00879869	0.327237	-2.35744
APOA1	-1.85288	1.64237	-3.43934	0.00883078	0.327237	-2.36091
FAM102A	-1.25401	5.64459	-3.4393	0.00883129	0.327237	-2.36097
GRM7	1.1241	0.870395	3.43765	0.00885288	0.327379	-2.3633
MMEL1	-1.07306	1.26217	-3.42944	0.00896064	0.328325	-2.37483
TMEM119	1.93437	4.28845	3.42924	0.00896326	0.328325	-2.37511
FUT9	-1.44831	1.06529	-3.42079	0.00907577	0.328325	-2.387
VTN	-3.11599	7.09719	-3.4138	0.00916989	0.328325	-2.39683
BCL2L14	-1.89076	2.27945	-3.41372	0.009171	0.328325	-2.39695
F2	-1.62676	1.55349	-3.41371	0.00917118	0.328325	-2.39697
SAMD14	1.11503	2.44447	3.41085	0.00920997	0.328325	-2.40099
NPAS2	-1.1758	4.58057	-3.40974	0.00922504	0.328325	-2.40255
PLEKHA4	1.32396	3.75953	3.40719	0.00925988	0.328325	-2.40614
MIA	1.16037	1.41526	3.40698	0.00926273	0.328325	-2.40644
SMIM6	-1.47273	3.35933	-3.40644	0.00927015	0.328325	-2.4072
OGDHL	-1.58773	1.21745	-3.39825	0.00938304	0.328558	-2.41874
AADAC	-2.43036	4.08644	-3.3972	0.00939763	0.328558	-2.42022
FRMD6	1.02438	5.25718	3.39152	0.009477	0.328558	-2.42824
PHACTR3	-1.63914	2.78476	-3.38518	0.00956632	0.328558	-2.43718
CNN2	1.35119	5.86601	3.38516	0.00956661	0.328558	-2.43721
TMEM151A	-1.99676	1.96387	-3.38284	0.00959949	0.328558	-2.44048
CDC6	-1.15099	2.70469	-3.3808	0.00962858	0.328558	-2.44336
STAP2	-1.22245	3.41047	-3.38077	0.00962901	0.328558	-2.44341
GLI2	1.21588	2.9132	3.38031	0.00963562	0.328558	-2.44406
REEP6	-2.59432	3.9999	-3.37744	0.00967666	0.328558	-2.44811
FADS2	1.38478	4.90259	3.37092	0.00977056	0.328948	-2.45732
CD44	1.1879	7.89639	3.36748	0.00982052	0.329639	-2.46218
CTHRC1	1.96817	4.4544	3.36582	0.00984479	0.329639	-2.46453
CGREF1	1.51853	1.96365	3.36125	0.00991168	0.330804	-2.47099
AOX1	-1.38474	5.76324	-3.36099	0.00991551	0.330804	-2.47136
CTIF	1.24104	4.38357	3.35415	0.0100168	0.33266	-2.48104
KRT17	1.57809	0.843257	3.35004	0.0100779	0.333804	-2.48685
PATJ	-1.07063	6.13031	-3.34799	0.0101087	0.334132	-2.48975
ENTPD8	-1.39916	2.1331	-3.34686	0.0101258	0.334132	-2.49136
COL5A1	1.36807	5.68247	3.34249	0.0101916	0.335159	-2.49754
ZNF85	-1.5437	0.77185	-3.3318	0.010355	0.335236	-2.5127
SCGB3A1	2.14767	1.80158	3.33047	0.0103755	0.335236	-2.51458
TXN	-1.0304	7.04458	-3.32989	0.0103843	0.335236	-2.5154
PHGR1	-1.58223	1.59992	-3.32988	0.0103845	0.335236	-2.51542
PLCXD2	-1.02975	2.34371	-3.32856	0.010405	0.335236	-2.51729
ALPK2	1.32537	1.30972	3.32637	0.0104388	0.335236	-2.52039
FRZB	1.43476	4.93338	3.3234	0.0104852	0.335236	-2.52462
SPARC	1.4329	9.58049	3.31515	0.0106147	0.33538	-2.53632
CMBL	-1.08074	5.09332	-3.30689	0.0107461	0.33538	-2.54805
C5orf63	-1.23222	3.19403	-3.30396	0.0107932	0.33538	-2.55221
BEX1	-1.05403	1.71178	-3.30245	0.0108175	0.33538	-2.55436
ARHGEF17	1.04918	5.42481	3.29922	0.0108697	0.335867	-2.55895
ICAM1	1.07386	4.17568	3.29749	0.0108978	0.335983	-2.56141
RFX2	1.58109	4.39404	3.29674	0.01091	0.335983	-2.56247
GABRB3	-2.37039	4.90256	-3.29346	0.0109634	0.336455	-2.56713
GUCA2A	-2.30651	1.39681	-3.29341	0.0109644	0.336455	-2.56721
ANKS4B	-1.5824	2.48955	-3.29022	0.0110166	0.336455	-2.57175
UGT2B7	-2.53336	3.91922	-3.28863	0.0110428	0.336493	-2.57401
SPR	-1.09937	4.11831	-3.28295	0.0111368	0.336493	-2.58209
ADGRV1	-2.32167	2.60686	-3.28069	0.0111745	0.336493	-2.58532
SLC47A1	-2.13522	3.91295	-3.27887	0.0112048	0.336493	-2.5879
HHLA2	-2.33991	4.74603	-3.27883	0.0112056	0.336493	-2.58796
ATP8B2	1.34616	5.37432	3.27767	0.011225	0.336493	-2.58961
NR4A3	2.07808	4.62108	3.27505	0.0112691	0.336493	-2.59335
SYT8	-2.66408	4.17853	-3.26494	0.0114406	0.339276	-2.60775
S100A13	1.00269	4.94791	3.25742	0.0115701	0.340533	-2.61848
TREH	-1.10679	3.52205	-3.25621	0.0115909	0.340533	-2.62019
SCARF2	1.33472	2.95548	3.25071	0.0116868	0.340533	-2.62804
TTR	-3.31124	5.80615	-3.24969	0.0117046	0.340533	-2.62949
GAL3ST1	-1.77054	3.04135	-3.24967	0.011705	0.340533	-2.62952
HTATIP2	-1.17997	5.39952	-3.24914	0.0117143	0.340533	-2.63028
TRABD2B	1.04258	2.39455	3.24862	0.0117234	0.340533	-2.63102
BDNF	1.52317	2.19068	3.24455	0.0117952	0.34154	-2.63684
CHST12	1.11986	1.66269	3.23706	0.0119283	0.344655	-2.64754
TMEM141	-1.04643	4.8535	-3.23417	0.0119799	0.344722	-2.65165
PLCG2	-1.17874	6.42333	-3.228	0.0120913	0.345765	-2.66047
CXCL10	1.2628	2.06298	3.22501	0.0121457	0.346018	-2.66475
MGP	3.04292	7.91315	3.22405	0.0121631	0.346018	-2.66612
HMCN1	2.37086	4.16682	3.22368	0.0121699	0.346018	-2.66665
ADAMTS4	1.466	3.65293	3.22339	0.0121752	0.346018	-2.66707
SGCA	1.07505	3.46298	3.22224	0.0121962	0.34608	-2.66871
SMPD3	-2.54729	5.03293	-3.21961	0.0122444	0.34623	-2.67247
ELFN2	-1.47316	1.70004	-3.21888	0.0122579	0.34623	-2.67352
VIPR1	-1.92562	4.78695	-3.21147	0.0123949	0.346769	-2.68411
SOWAHB	-1.06238	1.79929	-3.21143	0.0123957	0.346769	-2.68417
PWWP2B	-1.03361	2.8119	-3.20659	0.0124863	0.346769	-2.69111
CTSH	-1.04053	6.14439	-3.20308	0.0125522	0.346769	-2.69613
GIMD1	-2.45187	3.54747	-3.20272	0.012559	0.346769	-2.69664
BAAT	-2.11192	4.6225	-3.20236	0.0125658	0.346769	-2.69716
CD109	1.89481	3.31779	3.20018	0.0126071	0.346769	-2.70028
CORO2A	-2.01592	4.78173	-3.19945	0.0126209	0.346769	-2.70133
NPY	-1.17737	1.36708	-3.19869	0.0126354	0.346769	-2.70242
SEMA5B	1.05131	1.73884	3.19848	0.0126392	0.346769	-2.70271
CRABP2	1.01091	3.34172	3.19566	0.0126929	0.346769	-2.70675
CDH13	2.01599	3.31592	3.19064	0.0127891	0.346769	-2.71394
THBS2	2.18358	5.93418	3.19033	0.0127951	0.346769	-2.71439
PRICKLE1	1.12481	4.9548	3.19027	0.0127963	0.346769	-2.71448
COL16A1	1.7112	5.90353	3.18721	0.0128553	0.34713	-2.71886
HMBS	-1.07125	2.95588	-3.18191	0.0129583	0.348297	-2.72647
SLC7A11	-1.31622	1.58798	-3.18109	0.0129742	0.348297	-2.72764
SUGCT	1.82351	2.97622	3.17926	0.0130101	0.348299	-2.73027
TRPM3	-1.50206	3.00308	-3.17908	0.0130135	0.348299	-2.73052
NKD2	1.28251	2.54535	3.17747	0.0130452	0.348299	-2.73284
GPX2	-2.30501	6.71084	-3.17723	0.0130499	0.348299	-2.73318
CYP4F3	-2.68341	4.95105	-3.17286	0.0131361	0.349286	-2.73945
TTN	-2.24889	6.05607	-3.17261	0.0131409	0.349286	-2.7398
PTPRT	-1.5696	2.61419	-3.17151	0.0131627	0.349286	-2.74138
TEAD4	1.08421	2.35986	3.16564	0.0132796	0.351374	-2.74981
CCDC141	-2.36502	4.83383	-3.16152	0.0133623	0.351519	-2.75573
DPP10	-1.70733	2.46335	-3.16119	0.0133689	0.351519	-2.7562
SPRED3	1.08775	1.43987	3.16062	0.0133805	0.351519	-2.75702
VAMP8	-1.30193	6.36115	-3.15638	0.0134663	0.352296	-2.76311
CHKA	-1.0972	5.31229	-3.15495	0.0134953	0.352296	-2.76516
PLA2G2A	3.15585	3.18643	3.15437	0.0135072	0.352296	-2.766
PXDN	1.10765	5.00551	3.1535	0.0135248	0.352296	-2.76724
SFRP2	3.54484	6.54508	3.14907	0.0136155	0.354156	-2.77361
GCNT3	-2.3362	3.92367	-3.14307	0.0137393	0.355268	-2.78223
CYSRT1	-1.01984	1.0615	-3.13911	0.0138219	0.355654	-2.78794
GALNT12	-1.79958	4.06591	-3.13883	0.0138276	0.355654	-2.78833
CD1D	-1.27133	2.43584	-3.13674	0.0138714	0.356284	-2.79135
SCG2	1.06839	2.11565	3.1271	0.0140748	0.357026	-2.80521
DPYSL3	1.45226	7.53041	3.12266	0.0141695	0.357366	-2.8116
TRMT10A	-1.1104	2.80538	-3.12224	0.0141785	0.357366	-2.81221
FAM3B	-2.0781	4.04775	-3.12039	0.0142182	0.357707	-2.81487
ELOVL7	-1.3463	5.09699	-3.11517	0.014331	0.359972	-2.82239
IQGAP2	-1.24822	6.41858	-3.1137	0.0143627	0.359972	-2.8245
PCK2	-1.13378	2.8176	-3.10801	0.0144869	0.361495	-2.8327
GGT1	-2.42401	4.61713	-3.10641	0.0145221	0.361495	-2.83501
BRI3BP	-1.30152	3.04814	-3.10091	0.0146434	0.361495	-2.84294
KCNK6	1.14752	3.51057	3.09944	0.014676	0.361495	-2.84505
SOX17	-1.36465	3.8903	-3.09879	0.0146906	0.361495	-2.846
GRTP1	-1.0256	3.98528	-3.09531	0.0147682	0.361495	-2.85101
SCARB1	-1.26451	5.17428	-3.0949	0.0147774	0.361495	-2.85161
MARVELD3	-1.53742	2.9156	-3.09476	0.0147805	0.361495	-2.85181
RDH12	-2.56923	4.87686	-3.09363	0.0148058	0.361495	-2.85343
CSDC2	1.42718	2.22692	3.09206	0.014841	0.361495	-2.8557
ALDOB	-2.8894	5.96202	-3.0918	0.0148468	0.361495	-2.85607
SRXN1	-1.01661	4.18739	-3.09124	0.0148595	0.361495	-2.85688
MXRA5	1.54359	4.95752	3.09004	0.0148866	0.361526	-2.85862
ENTPD5	-1.24508	5.35694	-3.08828	0.0149262	0.361526	-2.86115
TFCP2L1	-1.91436	2.89408	-3.08784	0.0149363	0.361526	-2.8618
CXCR4	1.16528	5.18703	3.08771	0.0149393	0.361526	-2.86198
DLK1	-1.6933	1.5156	-3.07995	0.0151159	0.363414	-2.87318
TNFRSF11B	1.73596	3.58532	3.07749	0.0151725	0.36364	-2.87673
KLHL38	1.13331	1.05306	3.07696	0.0151846	0.36364	-2.87749
RIMS1	-1.7092	4.01249	-3.07367	0.0152606	0.363667	-2.88224
PLLP	-1.56863	5.94302	-3.07002	0.0153453	0.363667	-2.88751
SLC2A3	1.86501	6.09272	3.06729	0.0154091	0.363667	-2.89146
ANKRD37	1.07114	4.26166	3.06722	0.0154107	0.363667	-2.89156
LIPG	-1.53591	3.93302	-3.06672	0.0154223	0.363667	-2.89228
JUND	1.05989	6.24203	3.06356	0.0154965	0.363667	-2.89685
ADRA2A	-1.4656	5.62536	-3.06252	0.0155209	0.363667	-2.89834
SNX31	1.39851	1.13346	3.05694	0.0156529	0.364426	-2.90641
AKR7A3	-2.79348	6.04532	-3.05529	0.0156923	0.364426	-2.9088
CYP3A7	-1.61145	4.45005	-3.05336	0.0157384	0.364622	-2.91159
GPRC5C	-1.03624	4.31021	-3.05118	0.0157905	0.365237	-2.91474
FOXS1	1.03132	1.61421	3.04794	0.0158685	0.365294	-2.91943
FAM83D	2.5814	2.86005	3.04553	0.0159265	0.365699	-2.9229
CHST8	-1.22487	1.60168	-3.04414	0.0159604	0.365699	-2.92493
NINJ2	1.1026	1.75814	3.04325	0.0159818	0.365699	-2.9262
IGFBP7	1.65349	8.85416	3.04299	0.0159883	0.365699	-2.92659
IL1RN	-1.68588	3.81264	-3.04074	0.016043	0.365699	-2.92984
PON3	-1.53388	3.72844	-3.04029	0.016054	0.365699	-2.93049
HAPLN3	1.88212	2.6695	3.03741	0.0161244	0.365699	-2.93466
TRIM14	-1.08577	4.36184	-3.0351	0.0161811	0.365847	-2.93799
PRSS3	-2.31822	3.91503	-3.03481	0.0161883	0.365847	-2.93842
SLC43A1	-1.0104	5.957	-3.03403	0.0162075	0.365847	-2.93955
TSPAN9	1.00497	5.04544	3.03308	0.016231	0.365863	-2.94092
TIMP2	1.81648	7.95861	3.02728	0.0163749	0.367173	-2.94932
COL5A2	1.29842	5.53003	3.02054	0.0165436	0.367545	-2.95908
GJB5	-1.39447	1.89423	-3.02006	0.0165558	0.367545	-2.95978
RASGRP2	1.04823	4.14173	3.02005	0.0165561	0.367545	-2.95979
CA9	-2.73568	5.16055	-3.01483	0.016688	0.367545	-2.96735
SSTR5	-1.10919	1.19602	-3.01279	0.0167399	0.367545	-2.9703
SLC9A3	-2.19292	6.00461	-3.01248	0.0167478	0.367545	-2.97075
AGMO	-1.22146	3.8425	-3.00891	0.0168393	0.367545	-2.97593
HHEX	-1.30343	4.66612	-3.00804	0.0168615	0.367545	-2.97718
LRAT	-1.3437	3.86343	-3.00664	0.0168976	0.367545	-2.97922
MUC13	-2.96696	6.45568	-3.00628	0.0169068	0.367545	-2.97974
OLFM2	-1.01503	2.16911	-3.00087	0.0170468	0.3689	-2.98758
RAPGEFL1	-1.44931	4.78681	-2.99648	0.0171613	0.370178	-2.99395
SLC2A10	1.21275	3.55663	2.99438	0.0172162	0.370346	-2.99699
HGD	-2.53439	6.40591	-2.99418	0.0172216	0.370346	-2.99729
NIPAL1	-1.34263	2.22926	-2.99363	0.0172359	0.370346	-2.99807
GJB2	-1.50729	3.80045	-2.99293	0.0172544	0.370346	-2.9991
UNC93A	-2.12786	1.81452	-2.9875	0.0173979	0.370862	-3.00697
LTF	1.91327	1.81213	2.9859	0.0174403	0.370862	-3.00929
PHYHIPL	1.05584	1.87875	2.98531	0.017456	0.370862	-3.01015
CKMT1B	-2.55244	3.95918	-2.98442	0.0174798	0.370862	-3.01144
IL34	1.12901	2.2417	2.9797	0.0176063	0.37104	-3.0183
ZC3HAV1L	1.04836	3.06895	2.97888	0.0176282	0.37104	-3.01948
TGFB3	1.21271	5.61219	2.97859	0.017636	0.37104	-3.0199
KIRREL1	1.20061	4.8682	2.97831	0.0176435	0.37104	-3.02031
MFAP2	1.16377	3.86769	2.97474	0.01774	0.371736	-3.02549
NDST4	-1.05168	0.822775	-2.97459	0.0177441	0.371736	-3.02571
MFGE8	1.95079	6.72377	2.97154	0.0178268	0.371736	-3.03013
BCL2L15	-1.29259	3.20295	-2.96864	0.0179059	0.371736	-3.03434
ERG	1.41242	4.54169	2.96709	0.0179483	0.371736	-3.03659
MCRIP2	-1.03442	3.25393	-2.96505	0.0180045	0.371736	-3.03957
RAP1GAP	-2.42085	5.38463	-2.96468	0.0180146	0.371736	-3.0401
NRCAM	-1.84657	4.34611	-2.96194	0.0180902	0.371736	-3.04408
EMP1	1.97871	6.42619	2.96007	0.0181418	0.371736	-3.04679
SLC15A1	-2.78033	6.29321	-2.95714	0.0182234	0.371736	-3.05105
UNC13C	-1.42951	2.42533	-2.95551	0.0182687	0.371736	-3.05341
SLC25A25	-1.25875	6.18242	-2.95543	0.0182711	0.371736	-3.05354
LBH	1.50175	6.39301	2.95482	0.0182881	0.371736	-3.05442
ABCB1	-1.46314	5.99724	-2.95225	0.0183599	0.372055	-3.05815
CRISPLD1	1.00104	2.84045	2.94509	0.0185622	0.374415	-3.06856
GTF3C6	-1.08415	5.95363	-2.94055	0.0186916	0.375676	-3.07516
XDH	-1.84619	2.67816	-2.93829	0.0187563	0.375694	-3.07845
IQANK1	-1.23768	1.67434	-2.93716	0.0187888	0.375694	-3.08009
HMGCS2	-2.55668	2.35611	-2.93498	0.0188515	0.376132	-3.08326
MUC20	-1.32947	3.22751	-2.9336	0.0188915	0.376521	-3.08527
MXRA8	1.24905	5.32104	2.93083	0.0189715	0.377028	-3.08929
LILRB2	1.08583	0.803455	2.92941	0.0190128	0.377305	-3.09135
PLSCR3	1.85154	2.12876	2.92737	0.0190724	0.377675	-3.09433
CTNND2	-1.54321	5.1515	-2.92661	0.0190946	0.377708	-3.09543
LTBP1	1.30901	7.53757	2.92268	0.0192099	0.378097	-3.10116
ASPHD1	-1.53888	3.12696	-2.92242	0.0192175	0.378097	-3.10153
DEPDC1B	-2.33361	5.44215	-2.91714	0.0193735	0.378809	-3.10921
MKX	1.49242	2.67753	2.91704	0.0193765	0.378809	-3.10936
ADGRA2	1.06511	4.99083	2.91554	0.0194211	0.379228	-3.11154
SLC25A24	-1.86131	3.44342	-2.91424	0.0194597	0.379228	-3.11343
PAPLN	1.41844	4.1685	2.91263	0.0195079	0.379765	-3.11578
NFATC1	1.45661	3.37775	2.91039	0.0195749	0.380307	-3.11903
GCLC	-1.0163	5.66625	-2.90625	0.0196994	0.380607	-3.12506
HDHD3	-1.13993	4.4231	-2.90616	0.0197024	0.380607	-3.1252
H2AC4	1.03108	2.94188	2.90441	0.0197553	0.380607	-3.12775
ADGRG1	-1.36804	6.04574	-2.90432	0.0197578	0.380607	-3.12787
LEPR	2.48827	6.62362	2.89314	0.0200996	0.383902	-3.14416
ENPP5	-1.12018	3.64355	-2.89036	0.0201856	0.383988	-3.14821
EPHA1	-1.29468	3.37321	-2.88908	0.0202251	0.383988	-3.15007
CDC42EP3	1.30256	4.51523	2.88829	0.0202498	0.383988	-3.15123
CCDC170	1.55396	2.12589	2.888	0.0202589	0.383988	-3.15165
SEL1L3	-1.24713	6.85019	-2.88125	0.0204698	0.384666	-3.16149
CCDC80	1.88417	6.3506	2.87638	0.0206234	0.387156	-3.16858
PSG5	-1.01615	0.926415	-2.87494	0.0206691	0.38762	-3.17068
LTBP2	2.04384	6.12971	2.87328	0.0207218	0.387718	-3.1731
SLC1A1	-1.41876	5.74799	-2.87246	0.0207479	0.387718	-3.1743
F11R	-1.47032	5.71892	-2.87219	0.0207566	0.387718	-3.17469
EDIL3	1.31898	5.977	2.87133	0.0207839	0.387718	-3.17594
JCAD	1.33065	4.89026	2.86793	0.0208928	0.387718	-3.1809
CACNB1	1.15403	3.01153	2.86203	0.0210829	0.389052	-3.18949
HPGD	-1.46939	5.19495	-2.86201	0.0210835	0.389052	-3.18952
PPM1K	1.0122	4.44641	2.85508	0.0213094	0.392012	-3.19964
SH3YL1	-1.11964	6.31566	-2.85017	0.021471	0.392208	-3.20681
ELOVL6	-1.16766	3.9563	-2.84963	0.0214888	0.392208	-3.20759
PPP1R13L	1.21335	3.62712	2.84481	0.0216487	0.392905	-3.21462
SMN2	1.51785	2.91631	2.84256	0.0217238	0.392991	-3.21791
TBKBP1	1.22517	2.88936	2.83689	0.021914	0.395224	-3.22618
FSTL1	1.16666	7.59172	2.83574	0.0219529	0.395224	-3.22786
LYPD1	-1.49682	1.78488	-2.83427	0.0220027	0.395224	-3.23001
ANXA1	1.51774	7.75481	2.83216	0.0220741	0.395224	-3.23308
SLC12A7	-1.35497	5.21625	-2.83106	0.0221115	0.395224	-3.23469
CHMP4C	-1.13963	3.35472	-2.83031	0.0221369	0.395224	-3.23578
ITGA5	1.07108	5.70189	2.82971	0.0221573	0.395224	-3.23665
HOOK1	-1.79179	3.50454	-2.82774	0.022225	0.395836	-3.23954
RAB3IP	-1.00513	4.77756	-2.82309	0.0223843	0.397905	-3.24632
INMT	2.14443	4.77168	2.81875	0.0225347	0.398345	-3.25266
ADAMTS10	1.88428	4.54014	2.81848	0.0225442	0.398345	-3.25306
TYRP1	2.55995	3.23576	2.81764	0.0225732	0.398345	-3.25428
EPB41L4B	-1.55587	3.37665	-2.81669	0.0226061	0.398345	-3.25566
RGS1	1.22663	6.02144	2.81628	0.0226207	0.398345	-3.25627
CXADR	-2.12846	5.83789	-2.81392	0.0227028	0.398345	-3.25971
IGFALS	-1.48809	2.1405	-2.81242	0.0227553	0.398345	-3.2619
SERPINF1	1.34159	7.05625	2.81124	0.022797	0.398345	-3.26363
C14orf132	1.30407	3.232	2.80754	0.0229272	0.398504	-3.26903
DBI	-1.29306	5.83156	-2.80682	0.0229525	0.398504	-3.27008
MAL2	-1.84885	5.04979	-2.80389	0.0230565	0.398504	-3.27436
ITGA11	1.65816	3.37877	2.80081	0.0231662	0.398504	-3.27886
UGT2A3	-3.1583	5.32891	-2.8003	0.0231846	0.398504	-3.27961
GAS2L3	-1.22431	5.17546	-2.79934	0.0232189	0.398504	-3.28101
SLC9A3R1	-1.62021	5.71339	-2.79882	0.0232374	0.398504	-3.28177
MEX3B	1.03645	1.76648	2.79689	0.0233068	0.398504	-3.2846
ADSS1	-1.12248	4.12735	-2.79661	0.0233166	0.398504	-3.28499
GLOD5	-1.24141	1.67791	-2.79039	0.0235413	0.398504	-3.29408
JPT1	-1.19552	5.12124	-2.79012	0.0235513	0.398504	-3.29448
TAFA5	1.3537	1.95678	2.78992	0.0235584	0.398504	-3.29477
CAVIN1	1.43235	7.70842	2.78931	0.0235807	0.398504	-3.29566
IRAG1	1.25102	6.653	2.7881	0.0236248	0.398504	-3.29743
SLPI	-2.29253	7.34539	-2.78785	0.023634	0.398504	-3.2978
ACMSD	-1.66162	3.93342	-2.78718	0.0236583	0.398504	-3.29878
RP11-219A15.1	1.02182	1.57619	2.78597	0.0237026	0.398504	-3.30055
TST	-1.80878	5.11472	-2.78534	0.0237257	0.398504	-3.30147
SERPINA6	-2.36163	4.24135	-2.77933	0.0239464	0.400543	-3.31025
ESRP2	-1.68204	4.07706	-2.77706	0.0240308	0.400786	-3.31357
CYP4F11	-2.70552	5.51841	-2.77659	0.024048	0.400786	-3.31425
SLC16A13	-1.46227	3.01979	-2.77417	0.0241381	0.401273	-3.31779
ANKRD40CL	-1.27674	1.74545	-2.77405	0.0241426	0.401273	-3.31797
HSD11B2	-1.33632	3.00077	-2.77164	0.0242327	0.40164	-3.3215
C1QTNF1	1.34797	4.16448	2.76683	0.0244133	0.402802	-3.32853
FOXA2	-1.47364	2.19409	-2.764	0.0245202	0.40299	-3.33267
SDC1	-2.2064	6.66352	-2.76161	0.0246108	0.40299	-3.33616
STARD5	1.24177	2.51516	2.76148	0.0246158	0.40299	-3.33635
DLL4	1.06928	3.17519	2.76068	0.024646	0.40299	-3.33751
VARS2	-1.02324	2.12893	-2.74821	0.0251255	0.406958	-3.35575
AK4	-1.32943	4.31792	-2.74676	0.0251819	0.407155	-3.35787
C11orf96	1.18427	5.19207	2.74497	0.0252516	0.407567	-3.36049
CYP2C8	-1.84882	4.79168	-2.74265	0.0253425	0.407683	-3.36389
BCO2	-1.04672	5.66378	-2.74233	0.0253549	0.407683	-3.36435
ITGBL1	2.88646	5.51033	2.7414	0.0253916	0.407683	-3.36572
RND3	1.02164	5.11932	2.73987	0.0254517	0.408291	-3.36796
STMN2	1.8239	3.3871	2.73836	0.0255113	0.408566	-3.37017
CAVIN3	1.59565	4.48961	2.73726	0.0255545	0.408731	-3.37177
STYK1	-1.73067	3.15242	-2.73692	0.0255679	0.408731	-3.37227
NAB1	1.14579	5.19439	2.73537	0.0256293	0.408985	-3.37454
TRPV3	-1.0671	1.96196	-2.72783	0.0259301	0.410283	-3.38557
FAT4	1.24987	5.07364	2.72721	0.0259546	0.410283	-3.38647
SLC10A5	-1.2834	3.89021	-2.72509	0.0260401	0.410685	-3.38958
ARID5A	1.00166	3.86774	2.72378	0.0260927	0.410685	-3.39149
KCNJ3	-1.27456	2.76523	-2.72098	0.0262062	0.410685	-3.39559
ZFP36L1	1.17503	6.92586	2.72084	0.026212	0.410685	-3.3958
ANK2	1.44799	5.10855	2.72072	0.0262165	0.410685	-3.39596
UGT2B15	-2.39789	6.53273	-2.72039	0.0262301	0.410685	-3.39645
SLC10A2	-1.91138	2.17724	-2.71821	0.0263188	0.410751	-3.39965
DUSP1	1.52717	8.03523	2.71687	0.0263732	0.41086	-3.4016
HEYL	1.20974	3.86698	2.71615	0.0264026	0.41086	-3.40265
FSTL3	1.27398	4.07526	2.71577	0.0264184	0.41086	-3.40322
LGALS2	-2.17628	7.36161	-2.7147	0.0264619	0.41086	-3.40477
SHROOM3	-1.50487	6.63473	-2.71425	0.0264804	0.41086	-3.40543
PPARGC1A	-1.1223	4.81368	-2.71388	0.0264955	0.41086	-3.40597
MSN	1.08757	7.49425	2.70868	0.0267098	0.41086	-3.41359
TCN2	-1.08671	5.72351	-2.70855	0.0267151	0.41086	-3.41378
ALDH1A2	-1.50812	5.00715	-2.70696	0.0267809	0.41086	-3.4161
PDGFRB	1.34231	6.99223	2.70664	0.0267942	0.41086	-3.41657
SMCO4	-1.06422	3.74851	-2.70532	0.0268493	0.41102	-3.41851
EFNB2	1.51247	3.56984	2.7024	0.0269707	0.411178	-3.42278
TREX2	1.00574	1.58834	2.70226	0.0269765	0.411178	-3.42298
COL8A1	2.49055	3.36688	2.70185	0.0269936	0.411178	-3.42358
SPARCL1	1.10986	8.57738	2.69953	0.0270911	0.411716	-3.42699
BDH1	-2.11413	3.6332	-2.69948	0.027093	0.411716	-3.42705
TAMALIN	1.19389	4.66747	2.69918	0.0271056	0.411716	-3.42749
CA2	-2.33047	7.56914	-2.69431	0.0273106	0.411949	-3.43462
ROR2	1.06676	4.39591	2.69397	0.0273254	0.411949	-3.43513
GLRB	1.26461	2.78882	2.69321	0.0273574	0.411949	-3.43623
SLC6A9	1.09788	2.33964	2.6891	0.0275322	0.412893	-3.44225
PTPRR	-1.41772	2.74066	-2.68741	0.0276042	0.413357	-3.44472
LAMA4	1.01906	6.80378	2.68671	0.0276344	0.413357	-3.44575
DCAF12L1	-1.38099	2.06677	-2.68628	0.0276529	0.413357	-3.44638
DEPTOR	1.90074	4.14735	2.68358	0.0277685	0.414413	-3.45032
WIPF3	1.65391	3.10162	2.67704	0.0280515	0.41542	-3.4599
LAMP5	2.13897	2.45743	2.67071	0.0283282	0.41542	-3.46917
RAB27B	-1.13695	3.25934	-2.6682	0.0284384	0.41542	-3.47284
ROBO2	1.13381	3.15942	2.66674	0.0285032	0.41542	-3.47498
H4C13	1.07706	3.16408	2.66599	0.0285364	0.41542	-3.47609
FBLIM1	-1.23485	6.62907	-2.66505	0.0285778	0.41542	-3.47745
PLD1	-1.55468	8.74555	-2.66387	0.0286301	0.41542	-3.47918
UGT8	-2.11882	4.86466	-2.66308	0.0286652	0.41542	-3.48034
NBL1	1.14086	5.83796	2.66306	0.028666	0.41542	-3.48036
ROBO1	1.02661	4.44961	2.6609	0.0287623	0.41542	-3.48353
HYAL1	-1.83659	4.70622	-2.66012	0.028797	0.41542	-3.48467
MYH2	1.0409	1.08265	2.65778	0.0289021	0.41542	-3.4881
TGFB2	1.40388	2.81515	2.6575	0.0289146	0.41542	-3.48851
CPZ	1.48664	3.22807	2.65738	0.02892	0.41542	-3.48869
F2RL1	-1.56228	4.65837	-2.65563	0.0289986	0.41542	-3.49125
LRP2	-2.37716	3.33138	-2.65503	0.0290253	0.41542	-3.49212
BOC	1.86604	4.94518	2.65376	0.0290829	0.41542	-3.49399
C11orf52	-2.04285	2.68605	-2.65192	0.029166	0.41542	-3.49668
PRR13	-1.28332	6.06909	-2.6519	0.0291666	0.41542	-3.4967
AKAP7	-1.02808	3.82202	-2.65031	0.0292389	0.41542	-3.49904
C1R	1.55563	7.08194	2.65012	0.0292474	0.41542	-3.49931
AGXT2	-1.92716	2.04221	-2.64976	0.0292635	0.41542	-3.49983
DZIP1L	1.28162	5.08075	2.6487	0.029312	0.41542	-3.50139
ATF3	2.30197	6.19838	2.64604	0.0294331	0.416471	-3.50528
EFEMP1	2.60042	6.80884	2.64473	0.0294932	0.416524	-3.50721
CRB3	-1.81467	3.05194	-2.64368	0.0295411	0.416561	-3.50874
VNN1	-2.02732	5.24008	-2.63739	0.0298309	0.418823	-3.51795
HOPX	1.22275	4.02007	2.6348	0.0299512	0.41922	-3.52174
LDB3	1.57213	2.80416	2.63437	0.0299712	0.41922	-3.52238
ASL	-1.44756	5.56454	-2.6341	0.0299835	0.41922	-3.52276
PPP1R1C	-1.40063	3.16007	-2.63309	0.0300307	0.41922	-3.52425
COL4A1	1.2179	7.10001	2.63257	0.030055	0.41922	-3.52501
FILIP1L	1.26691	5.78412	2.62977	0.0301858	0.41922	-3.5291
MDFI	1.84354	2.03736	2.62954	0.0301968	0.41922	-3.52945
TGFA	-1.74626	4.46251	-2.62569	0.0303779	0.41922	-3.53508
JAG1	1.04119	6.20064	2.62494	0.0304132	0.41922	-3.53618
HGF	1.22268	4.21686	2.62412	0.0304522	0.41922	-3.53739
F5	-2.02344	5.48406	-2.62298	0.0305057	0.41922	-3.53904
PPP1R36	-1.03561	2.75565	-2.62204	0.0305507	0.41922	-3.54043
KIF21A	-1.08379	4.82046	-2.62143	0.0305796	0.41922	-3.54132
PAK3	1.62772	2.11923	2.6205	0.0306238	0.41922	-3.54269
COL10A1	2.7922	4.29317	2.61775	0.0307548	0.41922	-3.54671
MEIS3	1.05873	2.95617	2.61741	0.0307711	0.41922	-3.54721
TRPV6	-1.99472	3.58128	-2.61638	0.0308202	0.41922	-3.54871
FHL3	1.12173	3.38252	2.61496	0.0308883	0.41922	-3.55079
PUDP	-1.01536	4.79816	-2.61494	0.0308891	0.41922	-3.55082
LIMS3	1.02111	3.2064	2.61428	0.0309208	0.41922	-3.55178
SMIM31	-1.7416	3.07011	-2.61399	0.0309351	0.41922	-3.55222
NAV3	1.34201	5.34123	2.61389	0.0309398	0.41922	-3.55236
CPNE2	1.04729	4.05107	2.61373	0.0309474	0.41922	-3.55259
HHIP	-1.47194	4.54399	-2.61313	0.0309762	0.41922	-3.55347
RSPH1	-1.38003	1.88252	-2.61076	0.0310904	0.41922	-3.55694
ACY3	-1.2632	1.82658	-2.61069	0.0310937	0.41922	-3.55704
PDLIM7	1.14848	6.96119	2.60891	0.0311798	0.41922	-3.55964
ABCC3	-1.99036	7.21039	-2.60865	0.0311925	0.41922	-3.56003
CERKL	-1.40164	2.31163	-2.60855	0.0311974	0.41922	-3.56018
ANO3	-1.95652	3.53738	-2.60827	0.0312109	0.41922	-3.56058
TMCO5A	-1.31796	1.44926	-2.60804	0.0312221	0.41922	-3.56092
RCN3	1.06929	4.75695	2.60698	0.0312737	0.41922	-3.56248
TMEM37	-1.60994	4.57974	-2.60441	0.0313989	0.41922	-3.56624
CYP2C9	-2.36546	4.80633	-2.60248	0.0314933	0.41922	-3.56907
EGR1	1.4332	8.0148	2.60162	0.031535	0.41922	-3.57032
CNGA1	-1.52093	2.30421	-2.60048	0.031591	0.41922	-3.57199
CFL2	1.07734	4.6201	2.59947	0.0316408	0.41922	-3.57347
RRAD	1.54979	2.39024	2.59785	0.0317207	0.41922	-3.57585
DCHS1	1.02345	4.27221	2.5974	0.0317426	0.41922	-3.5765
PRND	1.00536	0.713021	2.59721	0.0317524	0.41922	-3.57679
JUNB	1.28046	6.88598	2.59609	0.0318076	0.41922	-3.57842
CST1	1.96082	5.75035	2.59511	0.0318558	0.41922	-3.57985
ISM1	1.11576	2.69824	2.59368	0.0319268	0.41922	-3.58195
CDR2L	-1.05503	3.97908	-2.59256	0.0319825	0.41922	-3.58359
CDKN2B	2.62074	2.57875	2.59164	0.0320283	0.41922	-3.58494
TPPP3	1.25102	3.78461	2.59163	0.0320288	0.41922	-3.58495
TRMT9B	-1.29001	3.87329	-2.59004	0.032108	0.419479	-3.58727
GJB4	-1.3638	1.98574	-2.58986	0.032117	0.419479	-3.58754
GPHA2	1.62726	2.29355	2.5891	0.0321548	0.419676	-3.58865
SLC13A2	-2.07793	3.97537	-2.58824	0.032198	0.419872	-3.58991
COBL	-1.62429	4.86125	-2.58789	0.0322154	0.419872	-3.59042
FA2H	-2.23742	4.07498	-2.58719	0.0322505	0.420032	-3.59145
SMAD7	1.14022	4.12806	2.584	0.032411	0.421342	-3.59612
RASL11B	1.68847	2.70372	2.58062	0.0325817	0.421683	-3.60106
GUCY1A2	1.09767	2.6631	2.57651	0.0327907	0.421683	-3.60708
FAM47E	-1.33679	3.58293	-2.57624	0.0328043	0.421683	-3.60747
EHD3	1.24159	2.77877	2.57564	0.0328352	0.421683	-3.60836
PALM3	-1.35358	1.95613	-2.57368	0.0329354	0.422133	-3.61123
MYORG	-1.31504	4.33763	-2.57128	0.0330587	0.422814	-3.61474
HSPB8	1.09762	5.66414	2.57016	0.0331162	0.422814	-3.61638
TEDC1	1.01932	1.87149	2.56798	0.0332289	0.422814	-3.61957
GALNT4	-1.52495	4.52348	-2.56767	0.0332447	0.422814	-3.62002
SYCP2	-1.36159	3.89053	-2.56457	0.0334057	0.423596	-3.62457
CRIP1	1.25965	3.9676	2.56291	0.0334918	0.423628	-3.62699
PDK4	-1.02502	7.18869	-2.56237	0.0335199	0.423628	-3.62778
MSRB3	1.00086	6.13779	2.55872	0.033711	0.424639	-3.63312
SLC30A10	-1.31616	2.33078	-2.55471	0.033922	0.42526	-3.63899
GCHFR	-1.2036	2.52406	-2.55328	0.0339976	0.425629	-3.64109
CD93	1.01383	5.51834	2.55029	0.0341563	0.425906	-3.64546
CHST4	-2.62046	6.96957	-2.54981	0.0341816	0.425906	-3.64616
LRRN1	-1.02561	4.30709	-2.54762	0.0342981	0.427068	-3.64936
HSD11B1	1.82179	3.3013	2.54549	0.0344122	0.427476	-3.65248
OLFML2B	1.53102	3.28991	2.54267	0.0345635	0.42777	-3.6566
SLC5A11	-1.5369	0.975359	-2.54	0.0347078	0.428404	-3.66052
RP11-400G3.5	-2.51618	4.67397	-2.53659	0.0348923	0.430104	-3.6655
NLRP1	1.15649	4.3825	2.53577	0.0349371	0.43012	-3.66671
ADGRF1	-1.62845	2.82054	-2.53423	0.0350208	0.430135	-3.66896
CCDC102A	1.07055	2.29054	2.53258	0.0351111	0.430135	-3.67138
CKMT1A	-2.33854	4.18821	-2.53206	0.0351392	0.430135	-3.67213
CYP2A6	-1.00969	1.16752	-2.52509	0.0355227	0.432091	-3.68232
TPRN	-1.15673	3.27379	-2.52055	0.035775	0.43245	-3.68897
LRG1	-1.14098	2.69407	-2.51927	0.0358462	0.432881	-3.69084
EHD2	1.02476	5.77356	2.51822	0.035905	0.433231	-3.69238
FRMPD1	-1.55567	2.26147	-2.51716	0.0359641	0.433231	-3.69392
PENK	1.81915	2.24522	2.5158	0.0360405	0.433592	-3.69591
C9orf152	-1.69605	4.36459	-2.51544	0.036061	0.433592	-3.69645
SLC27A2	-1.40587	2.12846	-2.51239	0.0362326	0.433786	-3.7009
NPC1L1	-1.89228	3.78047	-2.51074	0.0363257	0.433786	-3.70331
ANXA9	-1.51421	4.9521	-2.50695	0.0365407	0.434104	-3.70885
DEGS2	-1.0151	2.46463	-2.50555	0.0366208	0.434104	-3.7109
SDCBP2	-2.15993	5.65189	-2.50453	0.0366788	0.434104	-3.71239
ADAMTS2	1.39091	3.43408	2.50394	0.0367127	0.434104	-3.71326
IGFBP2	1.5454	4.53223	2.50305	0.0367637	0.434104	-3.71456
EFNB1	-1.24925	4.74919	-2.50257	0.0367912	0.434104	-3.71526
MCTP1	1.07785	4.50624	2.50225	0.0368093	0.434104	-3.71572
CLRN3	-1.89182	4.15142	-2.50207	0.0368196	0.434104	-3.71598
BEX2	-1.10191	3.1576	-2.49771	0.0370706	0.435669	-3.72236
WWC2	1.01301	4.40065	2.49596	0.0371722	0.436032	-3.72493
OCIAD2	-1.25127	4.84366	-2.49595	0.0371726	0.436032	-3.72494
SLC37A4	-1.14606	2.50543	-2.49298	0.0373452	0.436575	-3.72928
MSMO1	-1.13463	5.84822	-2.49244	0.0373764	0.436575	-3.73007
ZEB1	1.07748	6.46259	2.49168	0.0374209	0.436575	-3.73118
ST6GALNAC5	1.44558	4.33202	2.49107	0.0374565	0.436575	-3.73207
CCL19	1.92374	3.30564	2.48986	0.0375271	0.436575	-3.73384
B3GNT3	-2.33875	5.50205	-2.48905	0.0375745	0.436575	-3.73502
CSRP1	1.16918	7.45929	2.48673	0.0377108	0.437208	-3.73842
APLP1	-1.38121	3.40607	-2.48558	0.0377785	0.43729	-3.7401
FMO1	1.59225	2.42734	2.48245	0.0379631	0.437776	-3.74467
HECW1	2.04079	3.88521	2.48149	0.0380199	0.438157	-3.74607
CALHM5	1.05348	1.92876	2.48048	0.0380801	0.438302	-3.74755
MYH10	1.2733	6.71184	2.4797	0.0381263	0.43856	-3.74869
PDZK1	-1.76755	5.45439	-2.47839	0.0382043	0.438909	-3.75061
KCNIP3	-1.20626	3.06268	-2.47756	0.0382533	0.439198	-3.75181
C8A	-1.36895	2.52261	-2.47637	0.0383247	0.439348	-3.75356
THBS4	1.4299	3.16037	2.47508	0.0384015	0.439348	-3.75543
ANTXR1	1.46573	8.34735	2.47414	0.0384579	0.439348	-3.75681
GXYLT2	1.27828	4.82838	2.47349	0.0384974	0.439348	-3.75777
ADGRG5	-2.08807	4.60021	-2.47336	0.038505	0.439348	-3.75795
APCDD1	-1.30733	5.6119	-2.47153	0.038615	0.439477	-3.76063
RAB31	1.54351	5.19749	2.47147	0.0386186	0.439477	-3.76071
MAP1B	1.02136	6.27092	2.46815	0.0388187	0.439863	-3.76556
CXCL1	1.53772	2.17148	2.46677	0.0389026	0.439863	-3.76758
DEFB1	-1.82899	3.80494	-2.46666	0.0389091	0.439863	-3.76773
TNFSF18	1.23038	1.18284	2.46583	0.0389595	0.439863	-3.76895
CDHR2	-2.27325	3.92662	-2.46253	0.0391603	0.440807	-3.77376
DKK3	1.07994	6.34024	2.46173	0.0392093	0.440829	-3.77493
SPACA4	-1.41212	2.35767	-2.46101	0.0392533	0.44104	-3.77599
PDE10A	-1.36589	5.42411	-2.46064	0.0392759	0.44104	-3.77652
ZNF281	1.43042	3.15572	2.45947	0.0393481	0.441137	-3.77824
AP1M2	-2.01071	4.30122	-2.45933	0.0393564	0.441137	-3.77844
HTRA3	1.76911	4.35398	2.45858	0.0394023	0.441304	-3.77953
DMPK	1.08408	5.0471	2.45781	0.0394498	0.441378	-3.78066
C8G	-2.412	3.20325	-2.4569	0.0395062	0.44174	-3.782
B3GALT2	-1.36259	5.44838	-2.4549	0.0396294	0.442313	-3.78491
ACE2	-2.28518	6.16962	-2.4549	0.0396295	0.442313	-3.78492
LRP1	1.22511	7.55465	2.45066	0.0398923	0.44252	-3.7911
FHL2	1.14965	5.70162	2.45048	0.0399038	0.44252	-3.79137
SEMA6C	1.011	3.07198	2.44829	0.0400403	0.442707	-3.79457
TCF21	1.14255	4.8632	2.44612	0.0401756	0.443304	-3.79773
SLC3A1	-1.78325	6.97493	-2.44178	0.0404488	0.445116	-3.80407
NCS1	1.18683	4.43372	2.44109	0.040492	0.445116	-3.80507
NALCN	1.67354	3.70079	2.43922	0.0406104	0.445432	-3.8078
RASSF6	-1.67353	3.24978	-2.43667	0.0407723	0.445478	-3.81152
TSPAN8	-1.79764	6.7505	-2.43662	0.0407755	0.445478	-3.81159
A1CF	-1.81133	3.80651	-2.43433	0.0409214	0.446031	-3.81494
CALD1	1.03108	9.20088	2.43345	0.0409774	0.446031	-3.81622
ENTPD1	1.04549	5.43985	2.43033	0.0411778	0.446031	-3.82078
SWAP70	1.08512	5.16426	2.42899	0.0412636	0.446031	-3.82273
PPDPF	-1.01013	5.98579	-2.42534	0.0414993	0.446031	-3.82805
BIN1	-1.08454	5.1639	-2.42499	0.0415224	0.446031	-3.82857
ASGR2	-2.04427	4.06391	-2.4249	0.0415278	0.446031	-3.82869
C8orf34	1.00452	1.5527	2.42432	0.0415655	0.446031	-3.82954
PCLO	-1.47128	3.11048	-2.42432	0.0415656	0.446031	-3.82954
TNXB	1.52051	3.3881	2.42359	0.041613	0.446031	-3.83061
NOX4	2.15066	3.68998	2.42255	0.0416807	0.446031	-3.83213
HLA-DMB	1.07483	1.73852	2.42252	0.0416824	0.446031	-3.83217
TGM2	1.3144	7.67061	2.42231	0.041696	0.446031	-3.83247
PPFIA2	1.22212	3.23707	2.42088	0.0417891	0.446271	-3.83456
MYZAP	-1.26951	2.54968	-2.41988	0.0418548	0.446271	-3.83602
GALE	-1.26567	4.98386	-2.41881	0.0419246	0.446271	-3.83758
AFF2	-1.72573	3.34945	-2.41758	0.0420048	0.446271	-3.83937
PIEZO2	1.42488	3.72244	2.41688	0.0420509	0.446271	-3.84039
RP4-816K17.2	-1.35471	1.01563	-2.41626	0.0420913	0.446271	-3.84129
ILDR1	-1.33124	2.78093	-2.41191	0.0423779	0.447719	-3.84763
TM4SF4	-2.3137	9.69403	-2.4115	0.0424051	0.447719	-3.84823
SAMD12	-1.19678	5.40059	-2.4078	0.0426506	0.448831	-3.85362
MUCL3	-2.41975	1.72593	-2.40573	0.0427889	0.449441	-3.85665
HSPA1B	1.79504	3.97273	2.40119	0.0430929	0.450397	-3.86326
GNAZ	-1.6574	4.87755	-2.39387	0.0435885	0.453774	-3.87393
TRPV4	1.14456	1.30871	2.39004	0.0438498	0.455207	-3.87951
CDC42BPG	-1.49169	2.89371	-2.38774	0.0440074	0.455613	-3.88286
SULF2	1.10934	5.60973	2.38737	0.044033	0.455613	-3.8834
ZNF521	1.23622	4.68152	2.38668	0.04408	0.455613	-3.8844
HIP1	1.06473	5.11359	2.38587	0.0441363	0.455613	-3.88559
AHCYL2	-1.23597	6.36217	-2.38238	0.0443771	0.456391	-3.89066
ARSD	-1.23187	5.53194	-2.38237	0.0443775	0.456391	-3.89067
HSPA1A	1.65801	5.04854	2.38226	0.0443851	0.456391	-3.89083
NUAK1	1.23475	4.29375	2.3811	0.044466	0.456713	-3.89253
COL4A2	1.08845	7.52516	2.37805	0.0446782	0.457616	-3.89697
RGS16	1.90906	3.22031	2.37725	0.0447337	0.457662	-3.89813
PALM	1.24824	3.37087	2.37691	0.0447572	0.457662	-3.89862
MLEC	-1.3945	6.11681	-2.37492	0.0448966	0.45807	-3.90152
TENM2	1.06845	2.04315	2.36893	0.0453185	0.460861	-3.91024
SPOCK1	1.51648	3.68181	2.36731	0.0454336	0.460861	-3.9126
HNRNPA1P48	1.40782	2.95337	2.36651	0.0454901	0.460861	-3.91376
SLC36A2	-1.06448	0.686163	-2.36608	0.0455205	0.460861	-3.91439
FOSB	2.13374	6.5931	2.36122	0.0458674	0.462721	-3.92146
MED12L	-1.27718	3.01168	-2.35949	0.0459916	0.462916	-3.92398
RP5-1007M22.3	-1.85034	1.3418	-2.35778	0.0461142	0.462916	-3.92646
FGF10	1.3502	2.74029	2.35599	0.0462436	0.462916	-3.92907
MYO5B	-1.22414	4.83746	-2.35295	0.0464636	0.462916	-3.93349
SEZ6L2	-1.59395	3.96671	-2.35234	0.0465073	0.462916	-3.93437
HABP2	-2.43871	6.36408	-2.34932	0.0467269	0.462916	-3.93875
PRRX2	1.07538	1.50906	2.34932	0.0467275	0.462916	-3.93877
VSTM2L	-2.12901	4.10353	-2.34687	0.0469064	0.462916	-3.94232
CA13	-1.23493	5.31588	-2.34611	0.0469621	0.462916	-3.94343
AEBP1	1.51125	7.05237	2.34593	0.0469753	0.462916	-3.94369
PEA15	1.20854	7.46622	2.34583	0.0469826	0.462916	-3.94384
IGF1	1.23224	4.01747	2.34514	0.0470335	0.462916	-3.94484
B3GALT5	-1.41793	3.92685	-2.34474	0.0470629	0.462916	-3.94542
KLK6	1.55066	0.974627	2.34367	0.0471409	0.462916	-3.94697
PTPRH	-2.22616	5.32718	-2.34349	0.0471542	0.462916	-3.94723
ACTA2	1.15695	10.6833	2.34298	0.0471919	0.462916	-3.94797
MARVELD1	1.05048	4.85146	2.33825	0.0475415	0.464223	-3.95484
MTFP1	-1.28416	2.11226	-2.33728	0.0476138	0.464392	-3.95625
CCND2	1.02269	6.5213	2.33666	0.0476596	0.464392	-3.95715
CTB-161K23.3	-1.16282	1.06896	-2.33483	0.0477967	0.464705	-3.95982
SUSD5	1.47772	3.01294	2.33454	0.047818	0.464705	-3.96024
NOTCH3	1.27571	4.84111	2.33247	0.0479727	0.464792	-3.96324
TBX18	1.507	2.20592	2.32956	0.0481914	0.464792	-3.96747
FAM177B	-1.36244	4.02133	-2.32313	0.0486775	0.467873	-3.97681
VIM	1.49553	9.50485	2.32242	0.0487313	0.467913	-3.97783
TREX1	-1.42487	1.88862	-2.31523	0.0492818	0.46829	-3.98827
ADAMTSL1	1.53107	3.30999	2.31474	0.0493191	0.46829	-3.98898
ANXA4	-1.66635	9.50531	-2.31359	0.0494075	0.46829	-3.99064
MGAT3	-1.63811	3.85987	-2.31299	0.0494543	0.468493	-3.99152
GRP	1.11021	0.808863	2.31218	0.0495164	0.468675	-3.99269
SYT13	-1.86954	5.09239	-2.3111	0.0495998	0.468885	-3.99425
SLC5A1	-2.24385	5.89824	-2.30934	0.0497363	0.468979	-3.9968
JAM2	1.40821	5.07199	2.30885	0.0497745	0.468979	-3.99752
CLDN7	-1.67841	4.42454	-2.3086	0.0497939	0.468979	-3.99788
