# Supplementary material for: Comprehensive analysis of differential long non-coding RNA and messenger RNA expression in cholelithiasis using high-throughput sequencing and bioinformatics
Source: Front Genet. 2024 May 14;15:1375019. doi: 10.3389/fgene.2024.1375019 (PMC11130440; doi:10.3389/fgene.2024.1375019)
Supplement: Supplementary file 9 [file Table7.XLSX]

## Sheet: Table S6
TableS6 KEGG pathways results of DEmRNAs
ID	Description	GeneRatio	BgRatio	pvalue	p.adjust	qvalue	geneID	Count
hsa00980	Metabolism of xenobiotics by cytochrome P450	31/457	78/8091	3.42e-19	7.29e-17	6.6e-17	UGT1A9/UGT1A8/UGT2B10/UGT1A7/UGT1A3/UGT1A6/UGT2B11/EPHX1/AKR1C1/GSTA2/ADH1A/UGT1A4/CYP1A1/CYP2B6/MGST1/UGT2B28/GSTA1/UGT1A1/CBR1/UGT2B17/UGT1A5/ALDH3A1/ADH1C/MGST2/UGT2B7/AKR7A3/UGT2A3/UGT2B15/CYP2C9/HSD11B1/CYP2A6	31
hsa00830	Retinol metabolism	29/457	68/8091	4.77e-19	7.29e-17	6.6e-17	UGT1A9/UGT1A8/UGT2B10/UGT1A7/UGT1A3/UGT1A6/UGT2B11/ADH1A/UGT1A4/CYP1A1/CYP2B6/UGT2B28/UGT1A1/ALDH1A1/UGT2B17/UGT1A5/ADH1C/BCO1/AOX1/UGT2B7/RDH12/CYP3A7/LRAT/UGT2A3/CYP2C8/UGT2B15/ALDH1A2/CYP2C9/CYP2A6	29
hsa05204	Chemical carcinogenesis - DNA adducts	29/457	69/8091	7.8e-19	7.96e-17	7.2e-17	UGT1A9/UGT1A8/UGT2B10/AKR1C2/UGT1A7/UGT1A3/UGT1A6/UGT2B11/EPHX1/GSTA2/UGT1A4/CYP1A1/MGST1/PTGS2/UGT2B28/GSTA1/UGT1A1/CBR1/UGT2B17/UGT1A5/MGST2/UGT2B7/CYP3A7/UGT2A3/CYP2C8/UGT2B15/CYP2C9/HSD11B1/CYP2A6	29
hsa00982	Drug metabolism - cytochrome P450	28/457	72/8091	3.77e-17	2.89e-15	2.61e-15	UGT1A9/UGT1A8/UGT2B10/UGT1A7/UGT1A3/UGT1A6/UGT2B11/GSTA2/ADH1A/UGT1A4/CYP2B6/MGST1/UGT2B28/GSTA1/UGT1A1/UGT2B17/UGT1A5/ALDH3A1/ADH1C/MGST2/AOX1/UGT2B7/UGT2A3/CYP2C8/UGT2B15/CYP2C9/CYP2A6/FMO1	28
hsa00140	Steroid hormone biosynthesis	25/457	61/8091	4.37e-16	2.68e-14	2.42e-14	UGT1A9/UGT1A8/UGT2B10/AKR1C2/UGT1A7/CYP17A1/UGT1A3/UGT1A6/UGT2B11/AKR1C1/UGT1A4/CYP1A1/UGT2B28/UGT1A1/UGT2B17/SULT2B1/UGT1A5/AKR1C3/AKR1C4/UGT2B7/CYP3A7/UGT2A3/HSD11B2/UGT2B15/HSD11B1	25
hsa04976	Bile secretion	28/457	89/8091	2.17e-14	1.11e-12	1e-12	UGT1A9/UGT1A8/UGT2B10/UGT1A7/UGT1A3/SLC51A/UGT1A6/UGT2B11/EPHX1/UGT1A4/UGT2B28/SLCO1B1/ABCC2/UGT1A1/UGT2B17/UGT1A5/NR0B2/UGT2B7/BAAT/SCARB1/SLC9A3/ABCB1/UGT2A3/UGT2B15/SLC10A2/CA2/ABCC3/SLC5A1	28
hsa00040	Pentose and glucuronate interconversions	17/457	34/8091	4.34e-13	1.9e-11	1.71e-11	UGT1A9/UGT1A8/UGT2B10/UGT1A7/UGT1A3/UGT1A6/UGT2B11/SORD/UGT1A4/UGT2B28/AKR1B10/UGT1A1/UGT2B17/UGT1A5/UGT2B7/UGT2A3/UGT2B15	17
hsa00053	Ascorbate and aldarate metabolism	16/457	30/8091	5.8e-13	2.22e-11	2.01e-11	UGT1A9/UGT1A8/UGT2B10/UGT1A7/UGT1A3/UGT1A6/UGT2B11/UGT1A4/UGT2B28/UGT1A1/UGT2B17/UGT1A5/ALDH3A2/UGT2B7/UGT2A3/UGT2B15	16
hsa00983	Drug metabolism - other enzymes	22/457	80/8091	2.69e-10	9.16e-09	8.29e-09	UGT1A9/UGT1A8/UGT2B10/UGT1A7/UGT1A3/UGT1A6/UGT2B11/GSTA2/UGT1A4/MGST1/UGT2B28/GSTA1/UGT1A1/UGT2B17/UGT1A5/CES1/MGST2/UGT2B7/XDH/UGT2A3/UGT2B15/CYP2A6	22
hsa00860	Porphyrin and chlorophyll metabolism	16/457	43/8091	5.34e-10	1.63e-08	1.48e-08	UGT1A9/UGT1A8/UGT2B10/UGT1A7/UGT1A3/UGT1A6/UGT2B11/UGT1A4/UGT2B28/UGT1A1/UGT2B17/UGT1A5/UGT2B7/HMBS/UGT2A3/UGT2B15	16
hsa04974	Protein digestion and absorption	21/457	103/8091	2.11e-07	5.87e-06	5.31e-06	COL3A1/COL1A1/COL8A2/COL1A2/SLC6A19/CPB2/COL14A1/COL5A1/COL16A1/PRSS3/COL5A2/SLC9A3/SLC15A1/SLC1A1/COL8A1/COL4A1/COL10A1/ACE2/SLC3A1/COL4A2/SLC36A2	21
hsa05207	Chemical carcinogenesis - receptor activation	31/457	212/8091	8.5e-07	2.17e-05	1.96e-05	UGT1A9/UGT1A8/UGT2B10/UGT1A7/UGT1A3/UGT1A6/UGT2B11/EPHX1/GSTA2/UGT1A4/CYP1A1/CYP2B6/MGST1/UGT2B28/GSTA1/UGT1A1/EGF/FGF5/UGT2B17/UGT1A5/CACNA1C/VEGFA/MGST2/FGF7/CDC6/UGT2B7/UGT2A3/DLL4/UGT2B15/JAG1/FGF10	31
hsa01240	Biosynthesis of cofactors	25/457	156/8091	1.85e-06	4.34e-05	3.93e-05	UGT1A9/UGT1A8/UGT2B10/UGT1A7/UGT1A3/GCLM/UGT1A6/UGT2B11/UGT1A4/UGT2B28/UGT1A1/UGT2B17/UGT1A5/ALDH3A2/NQO1/BCO1/UGT2B7/SPR/HMBS/RDH12/GCLC/UGT2A3/ADSS1/AK4/UGT2B15	25
hsa04933	AGE-RAGE signaling pathway in diabetic complications	19/457	100/8091	2.48e-06	5.41e-05	4.9e-05	COL3A1/SERPINE1/SELE/COL1A1/CCL2/COL1A2/VEGFA/AGT/MMP2/FN1/ICAM1/PLCG2/TGFB3/NFATC1/TGFB2/COL4A1/EGR1/NOX4/COL4A2	19
hsa04512	ECM-receptor interaction	17/457	88/8091	6.63e-06	0.000135311	0.000122418	COL1A1/COMP/THBS1/COL1A2/FN1/SPP1/VTN/CD44/THBS2/ITGA5/ITGA11/SDC1/LAMA4/COL4A1/THBS4/TNXB/COL4A2	17
hsa00480	Glutathione metabolism	13/457	58/8091	1.53e-05	0.000278868	0.000252295	GCLM/PGD/GSTA2/G6PD/MGST1/IDH1/GSTA1/GGCT/NAT8/MGST2/GPX2/GGT1/GCLC	13
hsa05144	Malaria	12/457	50/8091	1.55e-05	0.000278868	0.000252295	SELE/COMP/CCL2/THBS1/ICAM1/THBS2/TGFB3/SDC1/TGFB2/HGF/THBS4/LRP1	12
hsa00350	Tyrosine metabolism	9/457	36/8091	0.000129448	0.00220062	0.00199093	TAT/FAHD1/ADH1A/GOT1/ALDH3A1/ADH1C/AOX1/HGD/TYRP1	9
hsa04977	Vitamin digestion and absorption	7/457	24/8091	0.000261376	0.00420953	0.00380842	APOB/RBP2/FOLH1/APOA1/SCARB1/LRAT/TCN2	7
hsa04510	Focal adhesion	24/457	201/8091	0.000388212	0.00593965	0.00537367	CAV1/COL1A1/EGF/MYLK3/COMP/THBS1/COL1A2/VEGFA/FN1/SPP1/VTN/THBS2/ITGA5/ITGA11/PDGFRB/LAMA4/COL4A1/HGF/PAK3/THBS4/TNXB/COL4A2/IGF1/CCND2	24
hsa00590	Arachidonic acid metabolism	11/457	61/8091	0.000529492	0.00771546	0.00698027	CYP2B6/PTGS2/CBR1/AKR1C3/ALOX15B/GPX2/CYP4F3/PLA2G2A/GGT1/CYP2C8/CYP2C9	11
hsa04610	Complement and coagulation cascades	13/457	85/8091	0.000885748	0.0123199	0.011146	FGG/FGA/SERPINE1/F2R/PLG/F13B/CPB2/VTN/F2/C1R/F5/C8A/C8G	13
hsa05410	Hypertrophic cardiomyopathy	13/457	90/8091	0.00152364	0.019913	0.0180155	CACNA2D3/CACNA1C/AGT/LMNA/TPM4/SGCA/TTN/TGFB3/CACNB1/ITGA5/ITGA11/TGFB2/IGF1	13
hsa04151	PI3K-Akt signaling pathway	34/457	354/8091	0.0015618	0.019913	0.0180155	NGFR/COL1A1/EGF/FGF5/COMP/LPAR3/THBS1/FGF19/F2R/COL1A2/VEGFA/SGK2/NR4A1/FN1/EREG/SPP1/FGF7/VTN/BDNF/THBS2/PCK2/ITGA5/ITGA11/PDGFRB/LAMA4/COL4A1/TGFA/HGF/THBS4/TNXB/COL4A2/FGF10/IGF1/CCND2	34
hsa05414	Dilated cardiomyopathy	13/457	96/8091	0.00275064	0.0336678	0.0304597	CACNA2D3/CACNA1C/AGT/LMNA/TPM4/SGCA/TTN/TGFB3/CACNB1/ITGA5/ITGA11/TGFB2/IGF1	13
